# Supplementary material for: Tetra­kis[μ-4-(methyl­amino)­benzoato-κ2 O:O′]bis­[(N,N-diethyl­nicotinamide-N 1)zinc(II)] dihydrate
Source: Acta Crystallogr Sect E Struct Rep Online. 2009 Oct 10;65(Pt 11):m1328–9. doi: 10.1107/S1600536809040409 (PMC2971338; doi:10.1107/S1600536809040409)
Supplement: Supplementary file 1 [file e-65-m1328-sup1.cif]

##############################################################################
###                                                                        ###
###        Electronic paper (Acta Crystallographica Section E)             ###
###                                                                        ###
##############################################################################
#                                                                            #
# This CIF contains the data in a paper accepted for publication in Acta     #
# Crystallographica Section E. It conforms to the requirements of Notes      #
# for Authors for Section E, and has been peer reviewed under the auspices   #
# of the IUCr Commission on Journals.                                        #
#                                                                            #
# Full details of the Crystallographic Information File format               #
# are given in the paper "The Crystallographic Information File (CIF):       #
# a New Standard Archive File for Crystallography" by S. R. Hall, F. H.      #
# Allen and I. D. Brown [Acta Cryst. (1991), A47, 655-685].                  #
#                                                                            #
# The current version of the core CIF dictionary is obtainable from          #
# ftp://ftp.iucr.org/pub/cif_core.dic. The current version number is 2.4.    #
#                                                                            #
# Software is freely available for graphical display of the structure(s) in  #
# this CIF.  For information consult the CIF home page http://www.iucr.org/  #
# cif/home.html                                                              #
#                                                                            #
# This file may be used for bona fide research purposes within the           #
# scientific community so long as proper attribution is given to the journal # 
# article from which it was obtained.                                        #
#                                                                            #
##############################################################################
                                             
data_I
_audit_creation_method     SHELXL-97
_chemical_name_systematic
;
Tetrakis[\m-4-(methylamino)benzoato-
\k^2^<i>O</i>:<i>O</i>']bis[(<i>N</i>,<i>N</i>-
diethylnicotinamide-<i>N</i>^1^)zinc(II)] dihydrate
;
_chemical_name_common     ?
_chemical_formula_moiety     'C52 H60 N8 O10 Zn2, 2(H2 O)'
_chemical_formula_sum     'C52 H64 N8 O12 Zn2'
_chemical_formula_iupac     '[Zn2 (C8 H8 N O2)4 (C10 H14 N2 O)2], 2H2 O'
_chemical_formula_weight     1123.89
_chemical_melting_point     ?
_symmetry_cell_setting     Monoclinic
_symmetry_space_group_name_H-M     'P 21/n'
_symmetry_space_group_name_Hall     '-P 2yn'
loop_
    _symmetry_equiv_pos_as_xyz
    'x, y, z'
    '-x+1/2, y+1/2, -z+1/2'
    '-x, -y, -z'
    'x-1/2, -y-1/2, z-1/2'
_cell_length_a     10.1384(2)
_cell_length_b     25.6931(3)
_cell_length_c     10.5170(4)
_cell_angle_alpha     90.00
_cell_angle_beta     103.061(2)
_cell_angle_gamma     90.00
_cell_volume     2668.67(12)
_cell_formula_units_Z     2
_cell_measurement_reflns_used     8651
_cell_measurement_theta_min     2.98
_cell_measurement_theta_max     28.18
_cell_measurement_temperature     100(2)
_exptl_crystal_description     Plate
_exptl_crystal_colour     colorless
_exptl_crystal_size_max     0.52
_exptl_crystal_size_mid     0.52
_exptl_crystal_size_min     0.10
_exptl_crystal_density_diffrn     1.399
_exptl_crystal_density_meas     ?
_exptl_crystal_density_method     'not measured'
_exptl_crystal_F_000     1176
_exptl_absorpt_coefficient_mu     0.967
_exptl_absorpt_correction_type     multi-scan
_exptl_absorpt_process_details     '(SADABS; Bruker, 2005)'
_exptl_absorpt_correction_T_min     0.609
_exptl_absorpt_correction_T_max     0.905
_exptl_special_details
;
;
_diffrn_ambient_temperature     100(2)
_diffrn_radiation_type     MoK\a
_diffrn_radiation_wavelength     0.71073
_diffrn_radiation_source     'fine-focus sealed tube'
_diffrn_radiation_monochromator     graphite
_diffrn_measurement_device_type     'Bruker Kappa APEXII CCD area-detector'
_diffrn_measurement_method     '\f and \w'
_diffrn_detector_area_resol_mean     ?
_diffrn_reflns_number     23512
_diffrn_reflns_av_R_equivalents     0.0292
_diffrn_reflns_av_sigmaI/netI     0.0300
_diffrn_reflns_theta_min     1.59
_diffrn_reflns_theta_max     28.33
_diffrn_reflns_theta_full     28.33
_diffrn_measured_fraction_theta_max     0.997
_diffrn_measured_fraction_theta_full     0.997
_diffrn_reflns_limit_h_min     -13
_diffrn_reflns_limit_h_max     10
_diffrn_reflns_limit_k_min     -30
_diffrn_reflns_limit_k_max     34
_diffrn_reflns_limit_l_min     -14
_diffrn_reflns_limit_l_max     14
_diffrn_standards_number     0
_diffrn_standards_interval_count     .
_diffrn_standards_interval_time     .
_diffrn_standards_decay_%     ?
_refine_special_details
;
Refinement of <i>F</i>^2^ against ALL reflections. The weighted <i>R</i>-factor
<i>wR</i> and goodness of fit <i>S</i> are based on <i>F</i>^2^, conventional
<i>R</i>-factors <i>R</i> are based on <i>F</i>, with <i>F</i> set to zero for
negative <i>F</i>^2^. The threshold expression of <i>F</i>^2^ >
\s(<i>F</i>^2^) is used only for calculating <i>R</i>-factors(gt) <i>etc</i>.
and is not relevant to the choice of reflections for refinement.
<i>R</i>-factors based on <i>F</i>^2^ are statistically about twice as large
as those based on <i>F</i>, and <i>R</i>- factors based on ALL data will be
even larger.
;
_reflns_number_total     6638
_reflns_number_gt     5562
_reflns_threshold_expression     I>2\s(I)
_refine_ls_structure_factor_coef     Fsqd
_refine_ls_matrix_type     full
_refine_ls_R_factor_all     0.0448
_refine_ls_R_factor_gt     0.0346
_refine_ls_wR_factor_gt     0.0817
_refine_ls_wR_factor_ref     0.0862
_refine_ls_goodness_of_fit_ref     1.017
_refine_ls_restrained_S_all     1.017
_refine_ls_number_reflns     6638
_refine_ls_number_parameters     346
_refine_ls_number_restraints     0
_refine_ls_hydrogen_treatment     mixed
_refine_ls_weighting_scheme     calc
_refine_ls_weighting_details
          'calc w=1/[\s^2^(Fo^2^)+(0.0383P)^2^+2.063P] where P=(Fo^2^+2Fc^2^)/3'
_atom_sites_solution_hydrogens     geom
_atom_sites_solution_primary     direct
_atom_sites_solution_secondary     difmap
_refine_ls_shift/su_max     0.001
_refine_ls_shift/su_mean     0.000
_refine_diff_density_max     0.744
_refine_diff_density_min     -0.536
_refine_ls_extinction_method     none
_refine_ls_extinction_coef     ?
loop_
    _atom_type_symbol
    _atom_type_description
    _atom_type_scat_dispersion_real
    _atom_type_scat_dispersion_imag
    _atom_type_scat_source
    'C' 'C' 0.0030 0.0020
                         'International Tables Vol C Tables 4.2.6.8 and 6.1.1.4'
    'H' 'H' 0.0000 0.0000
                         'International Tables Vol C Tables 4.2.6.8 and 6.1.1.4'
    'N' 'N' 0.0060 0.0030
                         'International Tables Vol C Tables 4.2.6.8 and 6.1.1.4'
    'O' 'O' 0.0110 0.0060
                         'International Tables Vol C Tables 4.2.6.8 and 6.1.1.4'
    'Zn' 'Zn' 0.2840 1.4300
                         'International Tables Vol C Tables 4.2.6.8 and 6.1.1.4'
_computing_data_collection     'APEX2 (Bruker, 2007)'
_computing_cell_refinement     'SAINT (Bruker, 2007)'
_computing_data_reduction     'SAINT (Bruker, 2007)'
_computing_structure_solution     'SHELXS97 (Sheldrick, 2008)'
_computing_structure_refinement     'SHELXL97 (Sheldrick, 2008)'
_computing_molecular_graphics     'ORTEP-3 for Windows (Farrugia, 1997)'
_computing_publication_material
                                'WinGX (Farrugia, 1999) and PLATON (Spek, 2009)'
loop_
    _atom_site_type_symbol
    _atom_site_label
    _atom_site_fract_x
    _atom_site_fract_y
    _atom_site_fract_z
    _atom_site_U_iso_or_equiv
    _atom_site_adp_type
    _atom_site_calc_flag
    _atom_site_refinement_flags
    _atom_site_occupancy
    _atom_site_disorder_assembly
    _atom_site_disorder_group
    Zn Zn1 -0.04338(2) -0.014479(8) 0.118981(18) 0.01584(6) Uani d . 1 . .
    O O1 -0.20843(14) 0.01538(5) -0.00434(12) 0.0240(3) Uani d . 1 . .
    O O2 0.14508(13) -0.04361(5) 0.18309(12) 0.0202(3) Uani d . 1 . .
    O O3 0.03250(15) 0.06111(5) 0.13786(14) 0.0268(3) Uani d . 1 . .
    O O4 -0.09993(14) -0.08625(5) 0.04128(12) 0.0225(3) Uani d . 1 . .
    O O5 -0.19322(15) 0.13404(5) 0.50417(14) 0.0281(3) Uani d . 1 . .
    O O6 0.95980(18) 0.15202(7) 0.75046(18) 0.0397(4) Uani d . 1 . .
    H H61 0.967(4) 0.1239(15) 0.808(4) 0.087(12) Uiso d . 1 . .
    H H62 0.904(4) 0.1385(15) 0.671(4) 0.088(13) Uiso d . 1 . .
    N N1 -0.12123(15) -0.00735(6) 0.28204(14) 0.0166(3) Uani d . 1 . .
    N N2 -0.39214(16) 0.12268(6) 0.35808(15) 0.0201(3) Uani d . 1 . .
    N N3 -0.73560(17) 0.14248(7) -0.25237(16) 0.0279(4) Uani d . 1 . .
    H H3A -0.7889 0.1404 -0.1995 0.033 Uiso calc R 1 . .
    N N4 0.2505(2) 0.28515(7) 0.3274(2) 0.0434(5) Uani d . 1 . .
    H H4A 0.3067 0.3035 0.2962 0.052 Uiso calc R 1 . .
    C C1 -0.23030(18) 0.03966(7) -0.11144(16) 0.0168(3) Uani d . 1 . .
    C C2 -0.36417(18) 0.06493(7) -0.15463(16) 0.0162(3) Uani d . 1 . .
    C C3 -0.39620(19) 0.09599(7) -0.26573(17) 0.0194(4) Uani d . 1 . .
    H H3 -0.3338 0.0997 -0.3178 0.023 Uiso calc R 1 . .
    C C4 -0.5190(2) 0.12146(7) -0.29995(17) 0.0217(4) Uani d . 1 . .
    H H4 -0.5382 0.1421 -0.3744 0.026 Uiso calc R 1 . .
    C C5 -0.61546(19) 0.11639(7) -0.22320(17) 0.0204(4) Uani d . 1 . .
    C C6 -0.58436(19) 0.08385(7) -0.11255(18) 0.0217(4) Uani d . 1 . .
    H H6 -0.6477 0.0789 -0.0620 0.026 Uiso calc R 1 . .
    C C7 -0.46113(19) 0.05944(7) -0.07914(17) 0.0194(4) Uani d . 1 . .
    H H7 -0.4413 0.0388 -0.0047 0.023 Uiso calc R 1 . .
    C C8 0.08144(18) 0.09445(7) 0.07307(17) 0.0196(4) Uani d . 1 . .
    C C9 0.1199(2) 0.14569(7) 0.13448(17) 0.0212(4) Uani d . 1 . .
    C C10 0.2042(2) 0.17976(7) 0.0866(2) 0.0248(4) Uani d . 1 . .
    H H10 0.2328 0.1713 0.0112 0.030 Uiso calc R 1 . .
    C C11 0.2458(2) 0.22608(8) 0.1502(2) 0.0298(4) Uani d . 1 . .
    H H11 0.3032 0.2481 0.1178 0.036 Uiso calc R 1 . .
    C C12 0.2017(2) 0.24024(8) 0.2638(2) 0.0304(5) Uani d . 1 . .
    C C13 0.1107(2) 0.20754(8) 0.3067(2) 0.0321(5) Uani d . 1 . .
    H H13 0.0755 0.2173 0.3776 0.038 Uiso calc R 1 . .
    C C14 0.0728(2) 0.16080(8) 0.24425(19) 0.0274(4) Uani d . 1 . .
    H H14 0.0147 0.1388 0.2758 0.033 Uiso calc R 1 . .
    C C15 -0.10860(18) -0.04226(7) 0.37916(16) 0.0170(3) Uani d . 1 . .
    H H15 -0.0671 -0.0740 0.3710 0.020 Uiso calc R 1 . .
    C C16 -0.15508(19) -0.03269(7) 0.49092(17) 0.0195(4) Uani d . 1 . .
    H H16 -0.1474 -0.0580 0.5555 0.023 Uiso calc R 1 . .
    C C17 -0.21321(18) 0.01504(7) 0.50527(17) 0.0189(3) Uani d . 1 . .
    H H17 -0.2428 0.0227 0.5807 0.023 Uiso calc R 1 . .
    C C18 -0.22681(18) 0.05145(7) 0.40509(16) 0.0166(3) Uani d . 1 . .
    C C19 -0.18061(18) 0.03849(7) 0.29495(16) 0.0174(3) Uani d . 1 . .
    H H19 -0.1911 0.0625 0.2272 0.021 Uiso calc R 1 . .
    C C20 -0.27156(19) 0.10611(7) 0.42525(17) 0.0190(4) Uani d . 1 . .
    C C21 -0.4910(2) 0.09017(8) 0.26852(18) 0.0238(4) Uani d . 1 . .
    H H21A -0.4441 0.0615 0.2379 0.029 Uiso calc R 1 . .
    H H21B -0.5342 0.1108 0.1933 0.029 Uiso calc R 1 . .
    C C22 -0.5985(2) 0.06864(9) 0.3335(2) 0.0320(5) Uani d . 1 . .
    H H22A -0.6640 0.0495 0.2707 0.048 Uiso calc R 1 . .
    H H22B -0.6426 0.0968 0.3672 0.048 Uiso calc R 1 . .
    H H22C -0.5570 0.0460 0.4037 0.048 Uiso calc R 1 . .
    C C23 -0.4330(2) 0.17653(7) 0.3789(2) 0.0264(4) Uani d . 1 . .
    H H23A -0.3975 0.1861 0.4695 0.032 Uiso calc R 1 . .
    H H23B -0.5310 0.1784 0.3616 0.032 Uiso calc R 1 . .
    C C24 -0.3819(3) 0.21482(9) 0.2916(3) 0.0398(6) Uani d . 1 . .
    H H24A -0.4139 0.2491 0.3050 0.060 Uiso calc R 1 . .
    H H24B -0.4147 0.2049 0.2020 0.060 Uiso calc R 1 . .
    H H24C -0.2847 0.2147 0.3124 0.060 Uiso calc R 1 . .
    C C25 -0.7761(2) 0.17342(9) -0.3688(2) 0.0345(5) Uani d . 1 . .
    H H25A -0.8664 0.1862 -0.3752 0.052 Uiso calc R 1 . .
    H H25B -0.7740 0.1524 -0.4438 0.052 Uiso calc R 1 . .
    H H25C -0.7151 0.2022 -0.3650 0.052 Uiso calc R 1 . .
    C C26 0.2125(4) 0.30333(9) 0.4443(2) 0.0561(8) Uani d . 1 . .
    H H26A 0.2589 0.3353 0.4726 0.084 Uiso calc R 1 . .
    H H26B 0.2368 0.2776 0.5118 0.084 Uiso calc R 1 . .
    H H26C 0.1165 0.3091 0.4261 0.084 Uiso calc R 1 . .
loop_
    _atom_site_aniso_label
    _atom_site_aniso_U_11
    _atom_site_aniso_U_22
    _atom_site_aniso_U_33
    _atom_site_aniso_U_12
    _atom_site_aniso_U_13
    _atom_site_aniso_U_23
    Zn1 0.01825(11) 0.01770(11) 0.01276(10) 0.00284(8) 0.00601(7) 0.00051(7)
    O1 0.0237(7) 0.0314(7) 0.0170(6) 0.0086(6) 0.0049(5) 0.0050(5)
    O2 0.0183(6) 0.0244(7) 0.0186(6) 0.0045(5) 0.0054(5) 0.0017(5)
    O3 0.0310(8) 0.0206(7) 0.0336(7) 0.0001(6) 0.0176(6) -0.0022(6)
    O4 0.0273(7) 0.0194(6) 0.0198(6) -0.0003(5) 0.0036(5) -0.0022(5)
    O5 0.0265(8) 0.0257(7) 0.0314(7) -0.0034(6) 0.0053(6) -0.0094(6)
    O6 0.0400(10) 0.0393(9) 0.0388(9) -0.0006(8) 0.0065(8) 0.0140(8)
    N1 0.0162(7) 0.0194(7) 0.0142(6) 0.0017(6) 0.0035(5) -0.0004(5)
    N2 0.0231(8) 0.0165(7) 0.0222(7) 0.0021(6) 0.0080(6) 0.0000(6)
    N3 0.0219(9) 0.0358(10) 0.0256(8) 0.0091(7) 0.0048(7) -0.0014(7)
    N4 0.0683(15) 0.0228(9) 0.0382(11) -0.0077(9) 0.0102(10) -0.0057(8)
    C1 0.0204(9) 0.0164(8) 0.0134(7) 0.0007(7) 0.0032(6) -0.0038(6)
    C2 0.0172(8) 0.0170(8) 0.0141(7) 0.0002(7) 0.0031(6) -0.0016(6)
    C3 0.0222(9) 0.0218(9) 0.0156(8) 0.0010(7) 0.0072(7) -0.0015(7)
    C4 0.0249(10) 0.0235(9) 0.0161(8) 0.0043(7) 0.0036(7) 0.0021(7)
    C5 0.0176(9) 0.0221(9) 0.0203(8) 0.0027(7) 0.0017(7) -0.0051(7)
    C6 0.0189(9) 0.0268(9) 0.0207(8) -0.0022(7) 0.0074(7) -0.0020(7)
    C7 0.0214(9) 0.0203(9) 0.0167(8) -0.0016(7) 0.0048(7) 0.0010(6)
    C8 0.0166(9) 0.0202(9) 0.0213(8) 0.0039(7) 0.0026(7) -0.0008(7)
    C9 0.0240(10) 0.0180(8) 0.0194(8) 0.0033(7) 0.0003(7) 0.0000(7)
    C10 0.0232(10) 0.0223(9) 0.0278(9) 0.0021(8) 0.0033(8) -0.0008(7)
    C11 0.0294(11) 0.0216(10) 0.0373(11) -0.0022(8) 0.0050(9) 0.0027(8)
    C12 0.0376(12) 0.0219(10) 0.0272(10) 0.0044(9) -0.0024(9) -0.0031(8)
    C13 0.0516(14) 0.0230(10) 0.0230(10) 0.0044(9) 0.0114(9) -0.0005(8)
    C14 0.0381(12) 0.0209(9) 0.0246(9) 0.0031(8) 0.0100(8) 0.0016(7)
    C15 0.0177(9) 0.0158(8) 0.0177(8) 0.0011(7) 0.0045(7) -0.0003(6)
    C16 0.0219(9) 0.0211(8) 0.0163(8) -0.0013(7) 0.0056(7) 0.0021(7)
    C17 0.0200(9) 0.0234(9) 0.0147(8) -0.0027(7) 0.0067(7) -0.0019(7)
    C18 0.0144(8) 0.0189(8) 0.0166(8) 0.0002(7) 0.0035(6) -0.0010(6)
    C19 0.0177(9) 0.0196(8) 0.0152(8) 0.0023(7) 0.0039(6) 0.0017(6)
    C20 0.0215(9) 0.0198(8) 0.0181(8) -0.0012(7) 0.0098(7) -0.0008(7)
    C21 0.0232(10) 0.0249(9) 0.0221(9) 0.0059(8) 0.0022(7) -0.0018(7)
    C22 0.0265(11) 0.0347(11) 0.0333(11) -0.0057(9) 0.0036(9) -0.0037(9)
    C23 0.0299(11) 0.0181(9) 0.0340(10) 0.0057(8) 0.0134(9) 0.0020(8)
    C24 0.0483(15) 0.0235(11) 0.0517(14) 0.0038(10) 0.0199(12) 0.0103(10)
    C25 0.0324(12) 0.0353(12) 0.0332(11) 0.0149(10) 0.0019(9) -0.0003(9)
    C26 0.113(3) 0.0223(11) 0.0298(12) -0.0021(14) 0.0087(14) -0.0038(9)
_geom_special_details
;
All e.s.d.'s (except the e.s.d. in the dihedral angle between two l.s. planes)
are estimated using the full covariance matrix. The cell e.s.d.'s are taken
into account individually in the estimation of e.s.d.'s in distances, angles
and torsion angles; correlations between e.s.d.'s in cell parameters are only
used when they are defined by crystal symmetry. An approximate (isotropic)
treatment of cell e.s.d.'s is used for estimating e.s.d.'s involving l.s.
planes.
;
loop_
    _geom_bond_atom_site_label_1
    _geom_bond_atom_site_label_2
    _geom_bond_site_symmetry_2
    _geom_bond_distance
    _geom_bond_publ_flag
    Zn1 Zn1 3 2.9301(4) ?
    Zn1 O1 . 2.0224(13) yes
    Zn1 O2 . 2.0207(13) yes
    Zn1 O4 . 2.0459(13) yes
    Zn1 N1 . 2.0516(14) yes
    O1 C1 . 1.263(2) ?
    O2 C1 3 1.272(2) ?
    O3 Zn1 . 2.0819(14) ?
    O3 C8 . 1.264(2) ?
    O4 C8 3 1.276(2) ?
    O5 C20 . 1.240(2) ?
    O6 H61 . 0.94(4) ?
    O6 H62 . 0.96(4) ?
    N1 C15 . 1.344(2) ?
    N1 C19 . 1.343(2) ?
    N2 C20 . 1.336(2) ?
    N2 C21 . 1.471(2) ?
    N2 C23 . 1.475(2) ?
    N3 H3A . 0.86 ?
    N4 C26 . 1.447(3) ?
    N4 H4A . 0.86 ?
    C1 O2 3 1.272(2) ?
    C2 C1 . 1.480(2) ?
    C2 C3 . 1.391(2) ?
    C3 H3 . 0.93 ?
    C4 C3 . 1.381(3) ?
    C4 C5 . 1.407(3) ?
    C4 H4 . 0.93 ?
    C5 N3 . 1.363(2) ?
    C6 C5 . 1.410(3) ?
    C6 H6 . 0.93 ?
    C7 C2 . 1.403(2) ?
    C7 C6 . 1.371(3) ?
    C7 H7 . 0.93 ?
    C8 O4 3 1.276(2) ?
    C8 C9 . 1.479(2) ?
    C9 C10 . 1.394(3) ?
    C9 C14 . 1.400(3) ?
    C10 C11 . 1.383(3) ?
    C10 H10 . 0.93 ?
    C11 H11 . 0.93 ?
    C12 N4 . 1.369(3) ?
    C12 C11 . 1.415(3) ?
    C12 C13 . 1.396(3) ?
    C13 H13 . 0.93 ?
    C14 C13 . 1.381(3) ?
    C14 H14 . 0.93 ?
    C15 C16 . 1.384(2) ?
    C15 H15 . 0.93 ?
    C16 H16 . 0.93 ?
    C17 C16 . 1.384(3) ?
    C17 C18 . 1.392(2) ?
    C17 H17 . 0.93 ?
    C18 C19 . 1.385(2) ?
    C19 H19 . 0.93 ?
    C20 C18 . 1.505(2) ?
    C21 C22 . 1.516(3) ?
    C21 H21A . 0.97 ?
    C21 H21B . 0.97 ?
    C22 H22A . 0.96 ?
    C22 H22B . 0.96 ?
    C22 H22C . 0.96 ?
    C23 C24 . 1.515(3) ?
    C23 H23A . 0.97 ?
    C23 H23B . 0.97 ?
    C24 H24A . 0.96 ?
    C24 H24B . 0.96 ?
    C24 H24C . 0.96 ?
    C25 N3 . 1.440(3) ?
    C25 H25A . 0.96 ?
    C25 H25B . 0.96 ?
    C25 H25C . 0.96 ?
    C26 H26A . 0.96 ?
    C26 H26B . 0.96 ?
    C26 H26C . 0.96 ?
loop_
    _geom_angle_atom_site_label_1
    _geom_angle_atom_site_label_2
    _geom_angle_atom_site_label_3
    _geom_angle_site_symmetry_1
    _geom_angle_site_symmetry_3
    _geom_angle
    _geom_angle_publ_flag
    O1 Zn1 Zn1 . 3 73.77(4) ?
    O1 Zn1 O3 . . 86.65(6) ?
    O1 Zn1 O4 . . 88.23(6) ?
    O1 Zn1 N1 . . 94.78(5) ?
    O2 Zn1 Zn1 . 3 86.29(4) ?
    O2 Zn1 O1 . . 159.63(5) ?
    O2 Zn1 O3 . . 90.72(6) ?
    O2 Zn1 O4 . . 87.59(5) ?
    O2 Zn1 N1 . . 105.52(5) ?
    O3 Zn1 Zn1 . 3 70.66(4) ?
    O4 Zn1 Zn1 . 3 89.93(4) ?
    O4 Zn1 O3 . . 160.59(5) ?
    O4 Zn1 N1 . . 106.76(6) ?
    N1 Zn1 Zn1 . 3 159.67(4) ?
    N1 Zn1 O3 . . 92.33(6) ?
    C1 O1 Zn1 . . 135.44(13) ?
    C1 O2 Zn1 3 . 119.36(11) ?
    C8 O3 Zn1 . . 139.69(12) ?
    C8 O4 Zn1 3 . 115.95(12) ?
    H62 O6 H61 . . 103(3) ?
    C15 N1 Zn1 . . 125.96(12) ?
    C19 N1 Zn1 . . 115.38(11) ?
    C19 N1 C15 . . 118.45(15) ?
    C20 N2 C21 . . 124.58(15) ?
    C20 N2 C23 . . 118.32(16) ?
    C21 N2 C23 . . 117.04(16) ?
    C5 N3 C25 . . 122.12(17) ?
    C5 N3 H3A . . 118.9 ?
    C25 N3 H3A . . 118.9 ?
    C12 N4 C26 . . 123.4(2) ?
    C12 N4 H4A . . 118.3 ?
    C26 N4 H4A . . 118.3 ?
    O1 C1 O2 . 3 124.19(17) ?
    O1 C1 C2 . . 117.03(15) ?
    O2 C1 C2 3 . 118.78(15) ?
    C3 C2 C1 . . 122.21(16) ?
    C3 C2 C7 . . 118.19(16) ?
    C7 C2 C1 . . 119.55(15) ?
    C2 C3 H3 . . 119.5 ?
    C4 C3 C2 . . 121.08(17) ?
    C4 C3 H3 . . 119.5 ?
    C3 C4 C5 . . 120.62(17) ?
    C3 C4 H4 . . 119.7 ?
    C5 C4 H4 . . 119.7 ?
    N3 C5 C4 . . 121.78(17) ?
    N3 C5 C6 . . 119.95(17) ?
    C4 C5 C6 . . 118.26(17) ?
    C5 C6 H6 . . 119.9 ?
    C7 C6 C5 . . 120.25(17) ?
    C7 C6 H6 . . 119.9 ?
    C2 C7 H7 . . 119.2 ?
    C6 C7 C2 . . 121.56(17) ?
    C6 C7 H7 . . 119.2 ?
    O3 C8 O4 . 3 123.76(17) ?
    O3 C8 C9 . . 117.69(16) ?
    O4 C8 C9 3 . 118.55(16) ?
    C10 C9 C8 . . 121.59(17) ?
    C10 C9 C14 . . 118.31(18) ?
    C14 C9 C8 . . 120.10(17) ?
    C9 C10 H10 . . 119.6 ?
    C11 C10 C9 . . 120.71(19) ?
    C11 C10 H10 . . 119.6 ?
    C10 C11 C12 . . 120.6(2) ?
    C10 C11 H11 . . 119.7 ?
    C12 C11 H11 . . 119.7 ?
    N4 C12 C11 . . 118.8(2) ?
    N4 C12 C13 . . 122.8(2) ?
    C13 C12 C11 . . 118.43(19) ?
    C12 C13 H13 . . 119.9 ?
    C14 C13 C12 . . 120.18(19) ?
    C14 C13 H13 . . 119.9 ?
    C9 C14 H14 . . 119.2 ?
    C13 C14 C9 . . 121.57(19) ?
    C13 C14 H14 . . 119.2 ?
    N1 C15 C16 . . 122.34(16) ?
    N1 C15 H15 . . 118.8 ?
    C16 C15 H15 . . 118.8 ?
    C15 C16 H16 . . 120.5 ?
    C17 C16 C15 . . 119.04(16) ?
    C17 C16 H16 . . 120.5 ?
    C16 C17 C18 . . 119.00(16) ?
    C16 C17 H17 . . 120.5 ?
    C18 C17 H17 . . 120.5 ?
    C17 C18 C20 . . 120.11(15) ?
    C19 C18 C17 . . 118.48(16) ?
    C19 C18 C20 . . 120.80(15) ?
    N1 C19 C18 . . 122.65(16) ?
    N1 C19 H19 . . 118.7 ?
    C18 C19 H19 . . 118.7 ?
    O5 C20 N2 . . 122.74(17) ?
    O5 C20 C18 . . 117.80(17) ?
    N2 C20 C18 . . 119.45(16) ?
    N2 C21 C22 . . 111.97(16) ?
    N2 C21 H21A . . 109.2 ?
    N2 C21 H21B . . 109.2 ?
    C22 C21 H21A . . 109.2 ?
    C22 C21 H21B . . 109.2 ?
    H21A C21 H21B . . 107.9 ?
    C21 C22 H22A . . 109.5 ?
    C21 C22 H22B . . 109.5 ?
    C21 C22 H22C . . 109.5 ?
    H22A C22 H22B . . 109.5 ?
    H22A C22 H22C . . 109.5 ?
    H22B C22 H22C . . 109.5 ?
    N2 C23 C24 . . 111.91(16) ?
    N2 C23 H23A . . 109.2 ?
    N2 C23 H23B . . 109.2 ?
    C24 C23 H23A . . 109.2 ?
    C24 C23 H23B . . 109.2 ?
    H23A C23 H23B . . 107.9 ?
    C23 C24 H24A . . 109.5 ?
    C23 C24 H24B . . 109.5 ?
    C23 C24 H24C . . 109.5 ?
    H24A C24 H24B . . 109.5 ?
    H24A C24 H24C . . 109.5 ?
    H24B C24 H24C . . 109.5 ?
    N3 C25 H25A . . 109.5 ?
    N3 C25 H25B . . 109.5 ?
    N3 C25 H25C . . 109.5 ?
    H25A C25 H25B . . 109.5 ?
    H25A C25 H25C . . 109.5 ?
    H25B C25 H25C . . 109.5 ?
    N4 C26 H26A . . 109.5 ?
    N4 C26 H26B . . 109.5 ?
    N4 C26 H26C . . 109.5 ?
    H26A C26 H26B . . 109.5 ?
    H26A C26 H26C . . 109.5 ?
    H26B C26 H26C . . 109.5 ?
loop_
    _geom_torsion_atom_site_label_1
    _geom_torsion_atom_site_label_2
    _geom_torsion_atom_site_label_3
    _geom_torsion_atom_site_label_4
    _geom_torsion_site_symmetry_1
    _geom_torsion_site_symmetry_2
    _geom_torsion_site_symmetry_3
    _geom_torsion_site_symmetry_4
    _geom_torsion
    _geom_torsion_publ_flag
    Zn1 Zn1 O1 C1 3 . . . -10.58(16) ?
    O2 Zn1 O1 C1 . . . . -22.8(3) ?
    O3 Zn1 O1 C1 . . . . 60.23(17) ?
    O4 Zn1 O1 C1 . . . . -101.03(17) ?
    N1 Zn1 O1 C1 . . . . 152.30(17) ?
    Zn1 Zn1 O2 C1 3 . . 3 1.39(12) ?
    O1 Zn1 O2 C1 . . . 3 13.1(2) ?
    O3 Zn1 O2 C1 . . . 3 -69.17(13) ?
    O4 Zn1 O2 C1 . . . 3 91.48(13) ?
    N1 Zn1 O2 C1 . . . 3 -161.79(12) ?
    Zn1 Zn1 O4 C8 3 . . 3 -0.04(12) ?
    O1 Zn1 O4 C8 . . . 3 73.72(13) ?
    O2 Zn1 O4 C8 . . . 3 -86.33(13) ?
    O3 Zn1 O4 C8 . . . 3 -1.0(2) ?
    N1 Zn1 O4 C8 . . . 3 168.18(12) ?
    Zn1 Zn1 N1 C15 3 . . . -165.91(10) ?
    Zn1 Zn1 N1 C19 3 . . . 8.7(2) ?
    O1 Zn1 N1 C15 . . . . 139.65(15) ?
    O1 Zn1 N1 C19 . . . . -45.76(13) ?
    O2 Zn1 N1 C15 . . . . -42.11(16) ?
    O2 Zn1 N1 C19 . . . . 132.48(12) ?
    O3 Zn1 N1 C15 . . . . -133.51(15) ?
    O3 Zn1 N1 C19 . . . . 41.08(13) ?
    O4 Zn1 N1 C15 . . . . 50.06(15) ?
    O4 Zn1 N1 C19 . . . . -135.35(12) ?
    Zn1 O1 C1 O2 . . . 3 13.4(3) ?
    Zn1 O1 C1 C2 . . . . -166.52(12) ?
    C8 O3 Zn1 Zn1 . . . 3 1.03(19) ?
    C8 O3 Zn1 O1 . . . . -72.9(2) ?
    C8 O3 Zn1 O2 . . . . 86.8(2) ?
    C8 O3 Zn1 O4 . . . . 2.1(3) ?
    C8 O3 Zn1 N1 . . . . -167.6(2) ?
    Zn1 O3 C8 O4 . . . 3 -1.4(3) ?
    Zn1 O3 C8 C9 . . . . 178.98(14) ?
    Zn1 N1 C15 C16 . . . . 174.78(13) ?
    C19 N1 C15 C16 . . . . 0.3(3) ?
    Zn1 N1 C19 C18 . . . . -173.78(14) ?
    C15 N1 C19 C18 . . . . 1.2(3) ?
    C21 N2 C20 O5 . . . . -176.81(17) ?
    C21 N2 C20 C18 . . . . 3.5(3) ?
    C23 N2 C20 O5 . . . . 0.2(3) ?
    C23 N2 C20 C18 . . . . -179.51(15) ?
    C20 N2 C21 C22 . . . . 97.4(2) ?
    C23 N2 C21 C22 . . . . -79.6(2) ?
    C20 N2 C23 C24 . . . . 86.7(2) ?
    C21 N2 C23 C24 . . . . -96.1(2) ?
    C3 C2 C1 O1 . . . . 175.07(16) ?
    C3 C2 C1 O2 . . . 3 -4.9(3) ?
    C7 C2 C1 O1 . . . . -2.3(2) ?
    C7 C2 C1 O2 . . . 3 177.77(16) ?
    C1 C2 C3 C4 . . . . -176.37(17) ?
    C7 C2 C3 C4 . . . . 1.0(3) ?
    C3 C4 C5 N3 . . . . 177.78(18) ?
    C5 C4 C3 C2 . . . . -0.3(3) ?
    C3 C4 C5 C6 . . . . -1.3(3) ?
    C4 C5 N3 C25 . . . . 5.1(3) ?
    C6 C5 N3 C25 . . . . -175.77(19) ?
    C7 C6 C5 N3 . . . . -176.90(18) ?
    C7 C6 C5 C4 . . . . 2.2(3) ?
    C6 C7 C2 C1 . . . . 177.35(17) ?
    C6 C7 C2 C3 . . . . -0.1(3) ?
    C2 C7 C6 C5 . . . . -1.5(3) ?
    O3 C8 C9 C10 . . . . 163.73(18) ?
    O3 C8 C9 C14 . . . . -15.5(3) ?
    O4 C8 C9 C10 3 . . . -15.9(3) ?
    O4 C8 C9 C14 3 . . . 164.81(18) ?
    C8 C9 C10 C11 . . . . -175.97(18) ?
    C14 C9 C10 C11 . . . . 3.3(3) ?
    C8 C9 C14 C13 . . . . 177.63(19) ?
    C10 C9 C14 C13 . . . . -1.6(3) ?
    C9 C10 C11 C12 . . . . -1.1(3) ?
    C13 C12 N4 C26 . . . . -0.3(4) ?
    C11 C12 N4 C26 . . . . -180.0(2) ?
    N4 C12 C11 C10 . . . . 176.8(2) ?
    C13 C12 C11 C10 . . . . -2.9(3) ?
    N4 C12 C13 C14 . . . . -175.2(2) ?
    C11 C12 C13 C14 . . . . 4.5(3) ?
    C9 C14 C13 C12 . . . . -2.3(3) ?
    N1 C15 C16 C17 . . . . -1.9(3) ?
    C18 C17 C16 C15 . . . . 1.9(3) ?
    C16 C17 C18 C19 . . . . -0.4(3) ?
    C16 C17 C18 C20 . . . . -171.52(17) ?
    C17 C18 C19 N1 . . . . -1.2(3) ?
    C20 C18 C19 N1 . . . . 169.86(16) ?
    O5 C20 C18 C17 . . . . 67.7(2) ?
    O5 C20 C18 C19 . . . . -103.2(2) ?
    N2 C20 C18 C17 . . . . -112.63(19) ?
    N2 C20 C18 C19 . . . . 76.5(2) ?
loop_
    _geom_hbond_atom_site_label_D
    _geom_hbond_atom_site_label_H
    _geom_hbond_atom_site_label_A
    _geom_hbond_site_symmetry_A
    _geom_hbond_distance_DH
    _geom_hbond_distance_HA
    _geom_hbond_distance_DA
    _geom_hbond_angle_DHA
    _geom_hbond_publ_flag
    N3 H3A O6 1_354 0.86 2.50 3.105(3) 128 yes
    N4 H4A O6 4_565 0.86 2.07 2.922(3) 171 yes
    O6 H61 O4 3_656 0.93(4) 2.07(4) 2.875(2) 143(3) yes
    O6 H61 O2 3_656 0.93(4) 2.37(4) 3.117(2) 137(3) yes
    O6 H62 O5 1_655 0.96(4) 1.81(4) 2.741(2) 162(3) yes
data_global
_journal_date_recd_electronic     2009-09-16
_journal_date_accepted     2009-10-04
_journal_name_full     'Acta Crystallographica, Section E'
_journal_year     2009
_journal_volume     65
_journal_issue     11
_journal_page_first     m1328
_journal_page_last     m1329
_journal_paper_category     QM
_journal_coeditor_code     CI2912
_publ_contact_author
;
Dr. Tuncer H\"okelek
Hacettepe University
Department of Physics
06800 Beytepe
Ankara
Turkey
;
_publ_contact_author_email     merzifon@hacettepe.edu.tr
_publ_contact_author_fax     '90(312)2352550'
_publ_contact_author_phone     '90(312)2977242'
_publ_section_title
;\
Tetrakis[\m-4-(methylamino)benzoato-\k^2^<i>O</i>:<i>O</i>']bis[(<i>N</i>,\
<i>N</i>-diethylnicotinamide-<i>N</i>^1^)zinc(II)] dihydrate
;
loop_
    _publ_author_name
    _publ_author_address
    'H\"okelek, Tuncer'
;
Department of Physics
Hacettepe University
06800 Beytepe
Ankara
Turkey
;
    'Y\?ilmaz, Filiz'
;
Department of Physics
Faculty of Science
Anadolu University
Department of Chemistry
26470 Yeniba\(glar
Eski\,sehir
Turkey
;
    'Tercan, Bar\?i\,s'
;
Department of Physics
Karab\"uk University
78050 Karab\"uk
Turkey
;
    'Aybirdi, \"Ozg\"ur'
;
Department of Chemistry
Kafkas University
63100 Kars
Turkey
;
    'Necefo\(glu, Hacali'
;
Department of Chemistry
Kafkas University
63100 Kars
Turkey
;
