# Supplementary material for: Tetra­kis[μ-4-(methyl­amino)­benzoato-κ2 O:O′]bis­[(N,N-diethyl­nicotinamide-N 1)zinc(II)] dihydrate
Source: Acta Crystallogr Sect E Struct Rep Online. 2009 Oct 10;65(Pt 11):m1328–9. doi: 10.1107/S1600536809040409 (PMC2971338; doi:10.1107/S1600536809040409)
Supplement: Supplementary file 2 [file e-65-m1328-Isup2.hkl]

#
# h,k,l, Fc-squared, Fo-squared, sigma(Fo-squared) and status flag
#
data_I
_shelx_title ' o31 in P 21/n'
_shelx_refln_list_code          4
_shelx_F_calc_maximum      258.10
_exptl_crystal_F_000      1175.75
_reflns_d_resolution_high  0.7488
 
loop_
 _symmetry_equiv_pos_as_xyz
 'x, y, z'
 '-x+1/2, y+1/2, -z+1/2'
 '-x, -y, -z'
 'x-1/2, -y-1/2, z-1/2'
 
_cell_length_a    10.1384
_cell_length_b    25.6931
_cell_length_c    10.5170
_cell_angle_alpha  90.000
_cell_angle_beta  103.061
_cell_angle_gamma  90.000
 
_shelx_F_squared_multiplier     1.000
 
loop_
 _refln_index_h
 _refln_index_k
 _refln_index_l
 _refln_F_squared_calc
 _refln_F_squared_meas
 _refln_F_squared_sigma
 _refln_observed_status
   2   0   0       58.74      139.45     10.88 o
   4   0   0     1187.00      973.78     24.29 o
   6   0   0     5740.73     6092.22    202.37 o
   8   0   0        9.06       20.41     13.60 o
  10   0   0      162.01      155.78     23.13 o
  12   0   0     2025.85     1999.24     76.87 o
   1   1   0    23779.88    25705.75    607.46 o
   2   1   0    17569.19    17774.82    266.95 o
   3   1   0     1990.75     2584.52     35.27 o
   4   1   0     1072.86     1337.32     21.48 o
   5   1   0     4143.19     4582.57     55.96 o
   6   1   0      142.27      189.43      7.84 o
   7   1   0     1995.56     2000.72     53.26 o
   8   1   0      582.81      579.87     23.72 o
   9   1   0     1143.11     1153.97     36.04 o
  10   1   0       53.39       58.18     13.44 o
  11   1   0     1955.22     1861.92     51.14 o
  12   1   0        0.02       29.47     14.89 o
  13   1   0      529.62      499.36     27.30 o
   0   2   0    55526.50    52895.11   1278.86 o
   1   2   0        6.84        8.50      2.41 o
   2   2   0    17550.01    18235.70    223.84 o
   3   2   0     6457.47     6928.56     76.81 o
   4   2   0      166.57      223.53      6.14 o
   5   2   0      611.49      724.95     21.05 o
   6   2   0      389.17      397.84     11.69 o
   7   2   0      454.24      470.71     16.36 o
   8   2   0      472.16      455.15     34.35 o
   9   2   0        7.42        4.33     10.29 o
  10   2   0     1037.28      958.93     32.93 o
  11   2   0        5.24       33.00     16.33 o
  12   2   0     1203.96     1172.84     39.61 o
  13   2   0       59.74       68.10     35.37 o
   1   3   0    24309.15    25645.27    361.46 o
   2   3   0        1.65       19.65      4.23 o
   3   3   0       14.42       47.84      2.91 o
   4   3   0     9956.54    10443.25    114.85 o
   5   3   0      452.06      446.75     12.46 o
   6   3   0       84.29       93.08      7.25 o
   7   3   0      136.52      143.64      9.15 o
   8   3   0      735.99      718.31     20.25 o
   9   3   0      143.81      129.04     20.75 o
  10   3   0       41.41       75.32     13.20 o
  11   3   0     1822.00     1862.46     50.31 o
  12   3   0       28.72       49.90     20.07 o
  13   3   0      218.63      268.03     19.87 o
   0   4   0     1387.46     1468.48     28.27 o
   1   4   0     3452.82     3755.10     47.91 o
   2   4   0     2430.35     2560.74     58.16 o
   3   4   0    21803.81    22732.83    314.83 o
   4   4   0     2230.72     2444.06     30.19 o
   5   4   0     1217.26     1139.87     15.04 o
   6   4   0      275.67      321.85      9.87 o
   7   4   0      288.01      313.48     12.17 o
   8   4   0      980.39      993.08     23.58 o
   9   4   0       41.85       36.18     10.57 o
  10   4   0     2322.63     2294.63     55.88 o
  11   4   0        3.94       19.70     12.07 o
  12   4   0     1201.15     1223.12     36.87 o
  13   4   0      107.11       86.39     28.57 o
   1   5   0    37480.37    38517.24    492.59 o
   2   5   0     1025.84      947.37     33.09 o
   3   5   0       34.86      128.82      8.12 o
   4   5   0     7675.38     8090.52    117.99 o
   5   5   0     1282.02     1351.22     15.90 o
   6   5   0     1643.86     1614.55     20.04 o
   7   5   0      274.80      253.34     10.35 o
   8   5   0     3055.82     3108.56     52.70 o
   9   5   0       62.63       51.57      7.77 o
  10   5   0      296.42      315.39     18.33 o
  11   5   0     1600.98     1596.44     41.38 o
  12   5   0      163.53      154.42     31.29 o
  13   5   0      486.65      376.18     42.18 o
   0   6   0     5030.70     4974.85     88.58 o
   1   6   0     3106.36     3346.23     44.40 o
   2   6   0       33.90       69.57      2.97 o
   3   6   0     7388.19     7102.87     91.66 o
   4   6   0     4998.17     4897.65     75.73 o
   5   6   0      680.07      678.01     18.11 o
   6   6   0       68.95      100.09      7.00 o
   7   6   0     1223.61     1091.44     20.61 o
   8   6   0     1987.29     2015.72     45.68 o
   9   6   0        2.11        8.84     19.05 o
  10   6   0     1390.52     1465.25     70.75 o
  11   6   0       73.94      118.36     28.57 o
  12   6   0     1724.64     1752.31     83.67 o
   1   7   0    21820.85    21259.57    259.38 o
   2   7   0     1092.71     1029.30     17.40 o
   3   7   0      166.20      128.24      7.09 o
   4   7   0     7065.44     7479.81     97.74 o
   5   7   0      590.33      508.54     29.59 o
   6   7   0      988.38      909.84     25.58 o
   7   7   0      415.14      441.28     18.85 o
   8   7   0     2091.24     2040.05     81.63 o
   9   7   0      640.77      514.94     41.49 o
  10   7   0       22.77       39.45     23.81 o
  11   7   0      739.12      791.80     56.46 o
  12   7   0        4.37        6.12     25.85 o
   0   8   0      506.54      424.84     10.60 o
   1   8   0       20.81       48.99      4.07 o
   2   8   0      412.25      358.24      8.22 o
   3   8   0      544.39      649.87     17.91 o
   4   8   0     1614.94     1595.01     28.28 o
   5   8   0     1085.79      928.61     20.74 o
   6   8   0       26.24       27.28      8.06 o
   7   8   0      287.02      280.51     27.21 o
   8   8   0      156.18      146.08     11.17 o
   9   8   0     1342.32     1404.02     70.07 o
  10   8   0       65.00       50.34     25.17 o
  11   8   0       44.63       38.09     25.85 o
  12   8   0      723.30      764.59     58.50 o
   1   9   0       47.46       25.77      3.95 o
   2   9   0     1440.18     1411.32     23.31 o
   3   9   0     2474.74     2597.47     40.22 o
   4   9   0     6073.11     5984.02     81.56 o
   5   9   0        9.70       -0.07      5.86 o
   6   9   0       74.80       82.74      9.80 o
   7   9   0      452.91      442.15     27.74 o
   8   9   0     1741.40     1725.94     43.79 o
   9   9   0     1524.15     1433.27     71.43 o
  10   9   0       17.94       20.41     24.49 o
  11   9   0      233.93      237.41     38.77 o
  12   9   0        1.33       13.60     28.57 o
   0  10   0      509.07      463.16     14.93 o
   1  10   0     3416.34     3510.58     43.43 o
   2  10   0     2213.38     2394.47     29.26 o
   3  10   0     5299.87     5449.40     59.28 o
   4  10   0        8.30       23.65      6.57 o
   5  10   0     1502.43     1385.02     27.92 o
   6  10   0      874.49      805.80     24.13 o
   7  10   0     2044.60     1945.93     40.70 o
   8  10   0       18.61       12.44     10.88 o
   9  10   0     2982.76     2876.16     61.87 o
  10  10   0       74.18      108.84     29.25 o
  11  10   0       36.85       20.41     27.89 o
  12  10   0       82.60       64.62     31.97 o
   1  11   0       39.84       34.14      5.09 o
   2  11   0     1328.14     1269.89     18.62 o
   3  11   0     2611.20     2653.31     32.04 o
   4  11   0     5130.72     5014.80     74.71 o
   5  11   0      241.95      248.25     12.29 o
   6  11   0      203.62      210.10     13.87 o
   7  11   0      310.65      320.94     22.16 o
   8  11   0      385.90      414.51     22.77 o
   9  11   0       62.00       77.91     18.03 o
  10  11   0       22.37       25.85     25.85 o
  11  11   0      322.54      279.58     40.81 o
  12  11   0       18.26       53.74     32.65 o
   0  12   0       12.10       29.63      4.48 o
   1  12   0      125.88      160.25      9.77 o
   2  12   0     7325.16     7573.08     81.11 o
   3  12   0     6818.48     6903.75     74.52 o
   4  12   0      352.95      340.22     14.76 o
   5  12   0      830.15      770.47     21.22 o
   6  12   0      490.03      515.03     20.80 o
   7  12   0     3240.47     3058.80     58.43 o
   8  12   0     1216.45      998.91     35.42 o
   9  12   0      942.87      893.48     45.24 o
  10  12   0        2.31        8.16     24.49 o
  11  12   0        1.17       17.01     29.93 o
  12  12   0      102.20      130.61     38.09 o
   1  13   0     4259.18     4334.76     53.82 o
   2  13   0     3710.17     3781.82     59.32 o
   3  13   0     2411.88     2587.29     32.61 o
   4  13   0     1979.62     1981.86     36.23 o
   5  13   0       14.45       42.46      8.49 o
   6  13   0     4448.00     4351.95     76.25 o
   7  13   0      358.27      345.38     18.38 o
   8  13   0      139.13      200.58     19.13 o
   9  13   0        1.24       13.10     12.67 o
  10  13   0       10.10       34.47     28.57 o
  11  13   0      169.18      184.35     38.09 o
  12  13   0       78.64      107.48     38.09 o
   0  14   0     1662.87     1593.44     24.71 o
   1  14   0     5494.94     5974.87     71.81 o
   2  14   0     1796.73     1924.65     42.89 o
   3  14   0     3748.92     3784.28     44.98 o
   4  14   0      141.65      144.32     10.74 o
   5  14   0     2247.70     2178.05     60.38 o
   6  14   0      130.66      132.76     19.53 o
   7  14   0      588.80      626.34     24.74 o
   8  14   0      110.57      107.88     18.71 o
   9  14   0      177.59      193.16     19.36 o
  10  14   0      105.99       84.21     14.66 o
  11  14   0      149.65      102.72     37.41 o
  12  14   0      231.53      146.93     41.49 o
   1  15   0       16.92       33.64      5.66 o
   2  15   0     2674.77     2697.93     34.79 o
   3  15   0     1612.28     1698.22     26.50 o
   4  15   0     4193.68     4021.43     53.33 o
   5  15   0       70.60       94.60     10.76 o
   6  15   0       18.53       10.68     10.56 o
   7  15   0       20.69       14.30     11.73 o
   8  15   0     1965.30     1939.89     46.30 o
   9  15   0        2.70      -11.87     14.34 o
  10  15   0      227.75      179.00     23.81 o
  11  15   0       14.63       -4.76     30.61 o
   0  16   0       69.04       50.67      4.84 o
   1  16   0      223.15      207.49     10.95 o
   2  16   0      297.90      375.42     13.04 o
   3  16   0     7630.14     7317.58     80.86 o
   4  16   0      149.68      151.48     11.78 o
   5  16   0     2328.38     2335.17     43.52 o
   6  16   0      452.00      448.85     21.17 o
   7  16   0      368.97      418.99     21.43 o
   8  16   0       15.85       45.18     14.35 o
   9  16   0     1126.32     1021.07     40.51 o
  10  16   0        1.58        6.43     15.10 o
  11  16   0      146.57      157.14     41.49 o
   1  17   0     1531.89     1576.16     41.92 o
   2  17   0      595.63      547.90     14.75 o
   3  17   0       58.94       77.01     11.81 o
   4  17   0     2175.02     2226.62     32.35 o
   5  17   0     1727.41     1673.85     67.35 o
   6  17   0     1266.77     1207.90     34.75 o
   7  17   0       79.49       62.50     13.87 o
   8  17   0     3169.38     3049.10     64.07 o
   9  17   0      117.20      164.41     21.64 o
  10  17   0      302.80      267.20     41.84 o
  11  17   0       10.69        6.28     29.25 o
   0  18   0       29.60       38.77     15.65 o
   1  18   0     1189.88     1289.83     25.90 o
   2  18   0       42.94       39.52      7.84 o
   3  18   0      326.34      330.93     12.05 o
   4  18   0      152.14      147.35      9.03 o
   5  18   0     3962.57     3864.33     63.58 o
   6  18   0       68.92       53.35     13.34 o
   7  18   0     2295.70     2397.83     59.01 o
   8  18   0      307.72      293.07     21.34 o
   9  18   0     1613.63     1670.88     55.51 o
  10  18   0      166.64      171.84     23.17 o
  11  18   0       44.90       66.06     17.58 o
   1  19   0      101.47       99.36      8.72 o
   2  19   0      965.79     1050.32     24.20 o
   3  19   0      452.99      400.85     13.49 o
   4  19   0     1675.02     1569.84     26.43 o
   5  19   0      747.52      784.53     42.54 o
   6  19   0     3588.77     3677.40     84.66 o
   7  19   0      133.02      148.07     24.32 o
   8  19   0     2315.10     2300.43     55.08 o
   9  19   0       28.65       40.42     16.10 o
  10  19   0      196.17      168.59     24.16 o
   0  20   0       13.81       11.56     15.65 o
   1  20   0       85.79       78.43      9.79 o
   2  20   0       39.53       54.31      8.84 o
   3  20   0     2654.50     2566.98     44.18 o
   4  20   0       69.77       72.70      7.71 o
   5  20   0     1084.30     1157.92     35.24 o
   6  20   0        0.19      -14.66     14.66 o
   7  20   0     2766.15     2824.38     73.07 o
   8  20   0      203.93      200.02     23.99 o
   9  20   0      472.56      428.11     26.36 o
  10  20   0        5.69       -0.32     25.85 o
   1  21   0      239.36      239.35     13.39 o
   2  21   0     1091.48     1105.63     25.89 o
   3  21   0     1142.73     1125.62     26.57 o
   4  21   0     1523.03     1536.34     27.31 o
   5  21   0      595.04      511.09     24.55 o
   6  21   0     1420.47     1397.99     48.09 o
   7  21   0      201.87      199.95     23.72 o
   8  21   0     1713.14     1604.11     53.59 o
   9  21   0      478.58      459.66     31.35 o
  10  21   0      131.91      115.64     28.57 o
   0  22   0       14.31        4.76     17.01 o
   1  22   0       58.25       60.02      9.60 o
   2  22   0     1287.16     1213.63     31.42 o
   3  22   0     1206.16     1183.81     28.06 o
   4  22   0       42.73       38.63      9.50 o
   5  22   0      692.92      724.25     42.92 o
   6  22   0       38.07       44.06     18.03 o
   7  22   0      710.23      662.01     35.58 o
   8  22   0      186.45      206.88     25.28 o
   9  22   0      316.73      341.12     56.12 o
  10  22   0      216.97      257.13     36.73 o
   1  23   0      509.34      510.25     19.87 o
   2  23   0      803.35      737.10     24.80 o
   3  23   0     2687.73     2787.10     48.66 o
   4  23   0     2713.76     2771.12     50.57 o
   5  23   0       25.68       18.06     14.35 o
   6  23   0      739.41      734.35     37.28 o
   7  23   0       25.68       29.28     19.48 o
   8  23   0      935.10      900.63     43.00 o
   9  23   0      495.75      635.43     38.06 o
   0  24   0      146.10      111.56     26.53 o
   1  24   0       21.54       14.05     10.37 o
   2  24   0      209.89      266.90     16.23 o
   3  24   0      435.07      462.98     57.18 o
   4  24   0     1413.22     1416.50     38.07 o
   5  24   0      985.55     1020.71     50.43 o
   6  24   0        0.25      -15.53     16.81 o
   7  24   0      393.91      353.35     29.81 o
   8  24   0      229.64      242.24     28.33 o
   9  24   0      291.74      261.98     38.09 o
   1  25   0      319.55      318.73     25.08 o
   2  25   0      860.59      862.04     36.52 o
   3  25   0      749.11      741.90     26.90 o
   4  25   0     3226.52     3303.72     56.44 o
   5  25   0      323.80      250.80     21.37 o
   6  25   0      143.01      142.13     23.57 o
   7  25   0      172.40      199.78     27.55 o
   8  25   0      111.20       80.54     23.92 o
   9  25   0       35.77       15.65     35.37 o
   0  26   0     1828.36     1959.10     84.35 o
   1  26   0        3.31        6.37     15.19 o
   2  26   0      571.85      622.93     45.33 o
   3  26   0     1931.84     2051.35     59.23 o
   4  26   0      674.43      665.14     23.05 o
   5  26   0      562.20      568.12     28.21 o
   6  26   0       79.00      113.49     23.09 o
   7  26   0      257.74      254.16     40.13 o
   8  26   0      406.05      319.25     63.26 o
   1  27   0      634.60      655.47     34.59 o
   2  27   0       36.38       24.96     11.37 o
   3  27   0      179.60      192.79     16.52 o
   4  27   0      424.56      452.16     21.83 o
   5  27   0       46.85       34.07     16.68 o
   6  27   0       40.41       39.17     27.55 o
   7  27   0      828.33      879.25     45.18 o
   8  27   0       45.26       34.87     23.44 o
   0  28   0      749.18      768.00     54.42 o
   1  28   0       27.45        5.72     36.05 o
   2  28   0     1967.34     2027.96     59.04 o
   3  28   0      783.36      764.58     29.02 o
   4  28   0      384.33      357.18     20.20 o
   5  28   0      121.29      121.40     19.69 o
   6  28   0        9.01       -3.25     20.19 o
   7  28   0       11.22       14.59     21.88 o
   1  29   0      501.65      590.74     34.67 o
   2  29   0       15.88       13.03     17.24 o
   3  29   0      512.89      555.43     24.56 o
   4  29   0       55.99       46.61     13.54 o
   5  29   0        0.25        0.67     19.08 o
   6  29   0        2.54       19.91     21.50 o
   7  29   0      362.05      367.33     46.94 o
   0  30   0     1525.08     1495.86     76.87 o
   1  30   0       24.79       26.40     18.47 o
   2  30   0      657.81      680.42     37.97 o
   3  30   0      259.87      242.73     17.93 o
   4  30   0      204.50      183.51     17.70 o
   5  30   0        5.14       -7.48     25.17 o
   6  30   0      149.05      187.31     27.58 o
   1  31   0      899.48      986.91     45.63 o
   2  31   0       10.66       25.26     19.08 o
   3  31   0       17.84       19.79     12.42 o
   4  31   0       67.08       46.86     19.22 o
   5  31   0       85.39       91.15     29.93 o
   0  32   0      454.84      481.61     48.30 o
   1  32   0      197.42      258.46     36.39 o
   2  32   0       12.16       -1.28     18.79 o
   3  32   0      155.94      159.16     25.17 o
   4  32   0      322.89      309.41     20.67 o
   1  33   0     1265.71     1126.12     59.52 o
   2  33   0       37.36       46.34     37.41 o
   3  33   0      185.75      234.85     27.18 o
   0  34   0      195.33      273.46     44.22 o
   1  34   0       15.94      -13.48     20.34 o
 -13   0   1      259.51      257.81     31.97 o
 -11   0   1     1210.56     1155.73     55.10 o
  -9   0   1      645.81      747.59     39.45 o
  -7   0   1     2037.56     1918.96     70.41 o
  -5   0   1     2978.60     3433.81     69.01 o
  -3   0   1     2850.07     2476.09     68.70 o
  -1   0   1    17919.62    19142.32    325.91 o
   1   0   1    10832.82    11071.13    189.88 o
   3   0   1    13943.28    14451.11    361.21 o
   5   0   1      538.08      601.55     20.40 o
   7   0   1       65.15       67.34     14.97 o
   9   0   1        0.31      -14.29     14.29 o
  11   0   1       68.97       59.18     21.09 o
 -13   1   1        2.74       -5.22     14.89 o
 -12   1   1      868.38      929.20     43.54 o
 -11   1   1        0.18        5.57     13.17 o
 -10   1   1     1290.87     1320.50     39.89 o
  -9   1   1      564.57      571.17     45.24 o
  -8   1   1     2298.70     2261.33     53.37 o
  -7   1   1       11.72        7.34      5.50 o
  -6   1   1     1312.50     1238.46     23.06 o
  -5   1   1       25.84       45.49      5.45 o
  -4   1   1      193.72      137.17      8.28 o
  -3   1   1     4580.25     4168.50     52.40 o
  -2   1   1     8814.86     9321.46    133.42 o
  -1   1   1     1162.84     1476.64     19.37 o
   0   1   1     9812.70    10711.89    146.75 o
   1   1   1     1547.33     1865.19     28.77 o
   2   1   1    19672.31    20501.31    246.56 o
   3   1   1       10.10       19.49      4.28 o
   4   1   1     2501.67     2251.54     38.93 o
   5   1   1      224.20      286.13     17.99 o
   6   1   1       65.42       80.24      6.95 o
   7   1   1       89.47      120.78      9.91 o
   8   1   1       35.36       30.46     10.62 o
   9   1   1       20.36       31.67     11.72 o
  10   1   1      649.12      676.80     29.29 o
  11   1   1       57.15       43.20     15.99 o
  12   1   1      282.48      323.02     23.13 o
 -13   2   1      210.91      165.32     19.29 o
 -12   2   1        2.19       30.66     14.62 o
 -11   2   1     1042.86     1039.77     36.12 o
 -10   2   1      214.15      220.27     35.03 o
  -9   2   1      884.48      902.08     50.68 o
  -8   2   1      412.28      384.06     20.05 o
  -7   2   1     3356.83     3277.31     48.25 o
  -6   2   1      843.96      897.38     18.71 o
  -5   2   1     1854.65     1811.16     32.76 o
  -4   2   1      772.23      760.46     11.48 o
  -3   2   1     1614.78     1984.87     27.55 o
  -2   2   1      242.24      262.55      6.83 o
  -1   2   1      187.91      225.71     10.88 o
   0   2   1     1838.49     1876.60     24.22 o
   1   2   1    19275.10    19791.27    238.08 o
   2   2   1     3515.28     3767.69     43.26 o
   3   2   1     5250.75     5247.73     59.43 o
   4   2   1       39.23       38.67      8.81 o
   5   2   1     6971.58     6754.67    180.82 o
   6   2   1     1047.78     1145.45     22.11 o
   7   2   1       68.55       97.09     11.50 o
   8   2   1       14.93       21.93      9.96 o
   9   2   1      130.76      107.76     14.13 o
  10   2   1      287.97      278.56     19.56 o
  11   2   1       70.99      115.37     16.83 o
  12   2   1      330.29      331.33     22.54 o
 -13   3   1       13.66       30.34     14.72 o
 -12   3   1     1007.58     1050.46     36.28 o
 -11   3   1        1.71       11.79     12.56 o
 -10   3   1     2515.59     2307.05     56.85 o
  -9   3   1      214.93      214.05     18.71 o
  -8   3   1     2488.39     2366.10     72.84 o
  -7   3   1       63.86       83.38      6.77 o
  -6   3   1     2040.39     2022.41     71.84 o
  -5   3   1     2753.04     2924.03     35.16 o
  -4   3   1     2773.67     2420.92     27.12 o
  -3   3   1      510.67      587.58     13.52 o
  -2   3   1     6364.14     7008.09     77.83 o
  -1   3   1     2989.57     2543.33     37.96 o
   0   3   1     9553.71    10166.61    109.87 o
   1   3   1     3545.68     3975.92     50.63 o
   2   3   1    66616.91    67637.20    726.32 o
   3   3   1      385.40      403.26      8.26 o
   4   3   1    18416.59    18272.72    217.21 o
   5   3   1      792.27      778.92     41.84 o
   6   3   1     1815.70     1641.92     31.93 o
   7   3   1        1.62        5.56     11.35 o
   8   3   1      230.28      232.25     15.97 o
   9   3   1      215.40      208.84     18.37 o
  10   3   1       24.44       29.72     22.11 o
  11   3   1       75.59      107.84     24.83 o
  12   3   1      205.48      234.74     20.01 o
 -13   4   1       57.32       14.29     25.17 o
 -12   4   1      208.64      219.51     17.92 o
 -11   4   1      816.01      854.22     30.81 o
 -10   4   1       12.77       36.19     12.45 o
  -9   4   1     2011.11     1999.12     49.33 o
  -8   4   1      296.19      309.91     13.60 o
  -7   4   1     5076.76     4900.89     77.63 o
  -6   4   1       65.60       63.33      3.90 o
  -5   4   1      825.21     1007.15     14.10 o
  -4   4   1       32.76       58.47      4.63 o
  -3   4   1     6427.97     6320.33     71.29 o
  -2   4   1     4725.63     4938.11     61.90 o
  -1   4   1     3090.84     3164.06     41.04 o
   0   4   1     4516.70     4783.64     53.18 o
   1   4   1      612.77      674.73     10.15 o
   2   4   1      251.24      192.07      5.45 o
   3   4   1    27201.49    27651.92    299.07 o
   4   4   1    26752.31    28194.26    287.10 o
   5   4   1     4663.90     4503.29     62.11 o
   6   4   1     1558.31     1655.39     28.28 o
   7   4   1      803.84      861.84     27.73 o
   8   4   1       84.14       80.99     14.58 o
   9   4   1      642.65      606.25     25.27 o
  10   4   1      216.71      193.58     16.86 o
  11   4   1      281.19      261.72     18.95 o
  12   4   1      169.10      193.69     16.54 o
 -13   5   1        5.84       40.81     27.89 o
 -12   5   1      800.71      824.46     56.46 o
 -11   5   1      177.90      219.66     15.84 o
 -10   5   1     1899.38     1922.80     47.99 o
  -9   5   1      291.03      323.61     13.98 o
  -8   5   1     2850.86     2782.63     48.00 o
  -7   5   1      724.04      747.72     17.86 o
  -6   5   1     1441.19     1311.71     20.76 o
  -5   5   1      553.66      612.94     10.16 o
  -4   5   1     1358.05     1229.37     17.45 o
  -3   5   1      215.15      303.97      6.66 o
  -2   5   1     2837.44     2765.43     33.63 o
  -1   5   1      734.16      728.04     13.99 o
   0   5   1     4353.41     4432.37     49.95 o
   1   5   1     8088.61     8405.32     85.88 o
   2   5   1       97.88      155.49      4.62 o
   3   5   1        0.27        8.59      2.61 o
   4   5   1    17986.76    19135.88    209.43 o
   5   5   1     7041.45     7084.16     76.57 o
   6   5   1     3090.32     2959.96     33.45 o
   7   5   1       36.43       44.13      6.68 o
   8   5   1      171.25      160.32      9.73 o
   9   5   1        5.52       21.87      9.64 o
  10   5   1        5.98       13.49     26.87 o
  11   5   1       14.11       21.03     11.01 o
  12   5   1      403.52      391.82     42.18 o
 -13   6   1      121.82      133.33     34.69 o
 -12   6   1      256.51      190.47     34.01 o
 -11   6   1      949.08      909.49     56.46 o
 -10   6   1       44.11       85.03     24.49 o
  -9   6   1     3128.51     3153.57     52.53 o
  -8   6   1      213.06      203.11      9.66 o
  -7   6   1     1010.09      912.04     14.06 o
  -6   6   1     2233.52     2416.04     28.31 o
  -5   6   1      241.23      250.66     11.39 o
  -4   6   1     1416.40     1290.81     23.28 o
  -3   6   1      795.29      748.81     11.03 o
  -2   6   1      141.28      148.72      5.12 o
  -1   6   1      360.73      353.49     11.00 o
   0   6   1      306.94      283.96      6.07 o
   1   6   1    13292.46    13384.60    146.73 o
   2   6   1      270.45      343.18      7.99 o
   3   6   1     4419.19     4458.52     48.46 o
   4   6   1     3379.62     3917.06     91.90 o
   5   6   1     3066.72     3293.00     40.64 o
   6   6   1     2001.17     1987.19     24.33 o
   7   6   1       44.76       38.84      5.52 o
   8   6   1      187.38      197.97      9.04 o
   9   6   1       61.75       49.89      6.89 o
  10   6   1     1224.49     1284.30     66.66 o
  11   6   1      444.14      410.87     41.49 o
  12   6   1       60.63       76.19     29.25 o
 -13   7   1      333.38      336.72     42.86 o
 -12   7   1      265.11      265.30     38.77 o
 -11   7   1      289.42      213.60     34.01 o
 -10   7   1      579.59      587.73     45.58 o
  -9   7   1        9.02       59.18     23.13 o
  -8   7   1     1630.48     1535.99     68.70 o
  -7   7   1     1748.08     1862.78     44.23 o
  -6   7   1      722.74      747.91     20.69 o
  -5   7   1      476.14      415.85     15.16 o
  -4   7   1      157.74      161.45      8.48 o
  -3   7   1      119.05       77.86      4.15 o
  -2   7   1     1883.05     1698.39     19.21 o
  -1   7   1      133.43      164.94      6.97 o
   0   7   1     1733.81     1995.41     22.66 o
   1   7   1    24259.52    25324.42    251.31 o
   2   7   1     3035.82     3062.86     34.54 o
   3   7   1        1.22        3.43      3.81 o
   4   7   1     1128.75     1126.35     22.39 o
   5   7   1     3032.44     3294.74     56.09 o
   6   7   1      985.53     1083.10     38.84 o
   7   7   1     2535.89     2447.11     86.73 o
   8   7   1      253.60      257.81     31.97 o
   9   7   1      249.34      266.66     34.01 o
  10   7   1      198.69      158.50     31.29 o
  11   7   1      417.69      388.42     42.86 o
  12   7   1      335.66      329.24     42.86 o
 -12   8   1      241.84      219.04     36.73 o
 -11   8   1     1925.95     2029.85     90.47 o
 -10   8   1      176.76      151.69     29.93 o
  -9   8   1     2329.69     2101.95     87.07 o
  -8   8   1      920.46      887.64     28.91 o
  -7   8   1      505.23      501.32     18.48 o
  -6   8   1     2264.59     2147.92     41.40 o
  -5   8   1      773.64      734.21     21.86 o
  -4   8   1     4973.73     5051.45     69.54 o
  -3   8   1     2332.39     2686.77     31.38 o
  -2   8   1      793.86      682.75     12.11 o
  -1   8   1        4.64       36.76     13.26 o
   0   8   1    11160.67    11110.33    110.49 o
   1   8   1    12483.58    12632.37    128.11 o
   2   8   1     1022.76     1057.02     15.19 o
   3   8   1    10815.73    11569.12    119.18 o
   4   8   1       56.93      112.96      8.20 o
   5   8   1      733.25      619.16     17.19 o
   6   8   1     1843.92     2039.42     45.71 o
   7   8   1       81.63      110.51     12.25 o
   8   8   1      155.02      125.16     27.21 o
   9   8   1      780.32      708.81     48.98 o
  10   8   1     1111.47     1060.50     63.94 o
  11   8   1      126.58       93.87     30.61 o
  12   8   1      207.77      259.85     40.81 o
 -12   9   1       87.19      152.37     35.37 o
 -11   9   1      177.31      189.79     34.69 o
 -10   9   1      176.04      174.82     32.65 o
  -9   9   1        8.49       17.69     20.41 o
  -8   9   1     3129.09     3033.13     66.67 o
  -7   9   1      831.37      781.42     23.47 o
  -6   9   1     3988.02     3863.72     65.89 o
  -5   9   1       85.33       49.45      7.31 o
  -4   9   1     1164.38     1187.45     49.66 o
  -3   9   1       66.94       54.99      5.04 o
  -2   9   1      322.66      337.15      8.97 o
  -1   9   1     4815.10     4769.43     62.92 o
   0   9   1      876.98      809.01     11.69 o
   1   9   1     2740.30     2681.15     31.57 o
   2   9   1      488.02      484.29      9.94 o
   3   9   1      425.07      472.99     12.83 o
   4   9   1     5352.34     5455.22     85.81 o
   5   9   1     2626.99     2785.88     46.74 o
   6   9   1      203.45      199.15     12.66 o
   7   9   1     1643.26     1557.70     53.06 o
   8   9   1      330.67      382.30     19.43 o
   9   9   1     1543.36     1390.42     72.11 o
  10   9   1      219.93      223.80     35.37 o
  11   9   1      829.66      955.74     63.26 o
  12   9   1      121.97      190.47     38.09 o
 -12  10   1      335.27      294.55     42.86 o
 -11  10   1      510.98      534.67     50.34 o
 -10  10   1      570.92      674.12     53.06 o
  -9  10   1     1781.52     1722.89     42.95 o
  -8  10   1      178.65      192.59     16.11 o
  -7  10   1     3591.54     3481.81     69.82 o
  -6  10   1     2704.37     2663.47     86.67 o
  -5  10   1      128.58      113.95      9.12 o
  -4  10   1     6491.34     6279.37     85.60 o
  -3  10   1     6654.38     7295.57     77.42 o
  -2  10   1     2812.17     2808.29     34.77 o
  -1  10   1     1059.94     1021.13     18.80 o
   0  10   1     5386.49     5344.65     55.67 o
   1  10   1     8040.59     8364.90     87.57 o
   2  10   1     6990.87     7437.21     78.97 o
   3  10   1     8126.34     8055.16     85.22 o
   4  10   1       47.53       64.38      9.23 o
   5  10   1     1473.64     1631.52     31.51 o
   6  10   1     2508.83     2574.76     49.51 o
   7  10   1       99.23       62.81     12.96 o
   8  10   1     1227.75     1329.05     53.40 o
   9  10   1      479.90      444.88     44.22 o
  10  10   1      198.77      264.62     39.45 o
  11  10   1        1.82       27.21     27.89 o
  12  10   1       51.00      103.40     34.69 o
 -12  11   1       21.73       38.09     31.97 o
 -11  11   1      663.45      723.10     57.82 o
 -10  11   1      391.33      308.83     40.81 o
  -9  11   1        0.30       -3.21     19.05 o
  -8  11   1     1693.08     1649.62     46.26 o
  -7  11   1      171.11      193.07     13.96 o
  -6  11   1       21.23       35.01      9.58 o
  -5  11   1     2469.08     2422.88     41.18 o
  -4  11   1     1595.94     1644.42     31.03 o
  -3  11   1     2513.08     2185.66     27.79 o
  -2  11   1     2035.43     2209.52     32.92 o
  -1  11   1     2910.10     3071.41     51.25 o
   0  11   1     5992.01     6246.49     59.64 o
   1  11   1     3186.18     3452.92     40.23 o
   2  11   1     6712.73     6637.37     82.97 o
   3  11   1      681.37      844.41     14.02 o
   4  11   1       93.67      118.68     11.78 o
   5  11   1      908.11      901.94     30.83 o
   6  11   1        2.67       24.34      9.19 o
   7  11   1     1393.48     1325.39     33.26 o
   8  11   1      135.35      110.91     21.09 o
   9  11   1      902.33      882.58     28.81 o
  10  11   1     1668.89     1565.24     82.31 o
  11  11   1     1057.68     1073.43     71.43 o
  12  11   1       62.83       38.09     32.65 o
 -12  12   1      329.79      285.70     44.90 o
 -11  12   1       72.12       91.83     32.65 o
 -10  12   1      189.20      174.59     20.75 o
  -9  12   1     1152.63      967.29     34.07 o
  -8  12   1      184.76      139.84     16.61 o
  -7  12   1      853.00      803.53     25.85 o
  -6  12   1      290.96      317.15     16.47 o
  -5  12   1      260.28      303.82     13.84 o
  -4  12   1     1394.67     1255.32     21.03 o
  -3  12   1        0.59        4.99      3.93 o
  -2  12   1     1102.14      871.40     15.27 o
  -1  12   1     2840.91     3183.42     45.81 o
   0  12   1     5261.44     5818.29     56.05 o
   1  12   1     3392.56     3359.72     54.45 o
   2  12   1     1982.34     2062.33     44.97 o
   3  12   1        6.64        9.26      3.94 o
   4  12   1     2244.79     2275.27     39.62 o
   5  12   1      596.95      602.20     19.09 o
   6  12   1     1360.15     1379.73     40.29 o
   7  12   1       10.73        9.12     10.11 o
   8  12   1      646.10      729.22     30.44 o
   9  12   1       98.26       60.82     13.56 o
  10  12   1       13.20       29.25     29.93 o
  11  12   1      117.79      108.16     36.05 o
  12  12   1      333.86      336.04     48.30 o
 -12  13   1        7.39       35.37     31.97 o
 -11  13   1     1398.41     1367.29     79.59 o
 -10  13   1      642.93      626.04     43.88 o
  -9  13   1        3.04      -10.44     21.43 o
  -8  13   1       46.42       41.90     20.75 o
  -7  13   1      310.77      295.40     17.31 o
  -6  13   1       42.78       45.92     10.61 o
  -5  13   1     8552.36     8526.73    115.72 o
  -4  13   1      343.81      435.03     10.44 o
  -3  13   1    16185.97    16061.69    164.40 o
  -2  13   1       27.32        7.66      4.33 o
  -1  13   1     8144.96     8282.24    106.81 o
   0  13   1     5211.64     5703.22     51.62 o
   1  13   1     1975.98     1971.26     26.59 o
   2  13   1     2380.43     2424.28     31.28 o
   3  13   1      243.04      242.27      8.11 o
   4  13   1       29.71       37.97      8.05 o
   5  13   1      515.00      495.38     18.22 o
   6  13   1      917.12      835.56     26.78 o
   7  13   1      395.62      450.33     20.74 o
   8  13   1      114.83      125.47     16.86 o
   9  13   1      600.85      556.66     26.88 o
  10  13   1      107.44      142.17     35.37 o
  11  13   1      879.91      819.01     65.98 o
 -12  14   1      433.25      442.84     53.74 o
 -11  14   1        0.90       26.53     31.29 o
 -10  14   1       73.26       97.79     19.05 o
  -9  14   1       29.25       40.49     14.97 o
  -8  14   1       69.76       34.37     13.06 o
  -7  14   1       73.22       72.34     13.41 o
  -6  14   1      213.67      272.42     30.54 o
  -5  14   1       28.28       74.06     11.85 o
  -4  14   1     4785.80     4595.29     57.07 o
  -3  14   1      778.70      907.99     17.57 o
  -2  14   1     5829.76     5767.04     73.87 o
  -1  14   1      181.44      181.12      8.90 o
   0  14   1     1895.58     1749.92     18.77 o
   1  14   1       23.59       18.70      4.71 o
   2  14   1      432.24      471.52     11.88 o
   3  14   1       41.98       35.63      5.37 o
   4  14   1     3215.39     3235.71     67.26 o
   5  14   1      141.46      142.97     15.22 o
   6  14   1      320.27      374.59     19.31 o
   7  14   1      429.88      438.33     21.36 o
   8  14   1     1249.98     1217.47     42.59 o
   9  14   1       16.85       16.19     14.61 o
  10  14   1      302.55      285.86     18.48 o
  11  14   1       25.10       70.75     35.37 o
 -12  15   1       11.79       27.89     35.37 o
 -11  15   1      294.55      393.86     49.66 o
 -10  15   1      421.89      358.52     23.88 o
  -9  15   1        5.31      -20.97     21.09 o
  -8  15   1       17.26        6.03     11.57 o
  -7  15   1      518.38      493.36     26.89 o
  -6  15   1        1.98       12.72     10.53 o
  -5  15   1     5285.97     5101.11     76.33 o
  -4  15   1       70.40       73.85      7.86 o
  -3  15   1    13747.96    13732.74    184.00 o
  -2  15   1       20.80       41.96      5.68 o
  -1  15   1     5759.87     5335.89     73.00 o
   0  15   1      253.94      278.78      6.89 o
   1  15   1     1928.06     1983.45     27.61 o
   2  15   1      876.99      952.37     20.94 o
   3  15   1      246.82      224.83     11.61 o
   4  15   1      273.17      279.19     10.84 o
   5  15   1        6.70        9.96      9.35 o
   6  15   1      461.23      444.18     25.97 o
   7  15   1      429.47      472.69     25.47 o
   8  15   1       52.84       78.28     17.24 o
   9  15   1     1229.59     1193.19     42.88 o
  10  15   1      142.05      121.39     16.77 o
  11  15   1      302.77      379.58     52.38 o
 -11  16   1       31.81       23.43     13.44 o
 -10  16   1       84.90      126.41     20.41 o
  -9  16   1      238.07      180.18     21.37 o
  -8  16   1      327.08      329.50     20.89 o
  -7  16   1      720.53      668.85     40.85 o
  -6  16   1      283.80      319.02     18.38 o
  -5  16   1      232.99      214.42     19.83 o
  -4  16   1     7449.65     7284.93     83.41 o
  -3  16   1        0.04       15.62      5.44 o
  -2  16   1     4984.79     4853.10     56.61 o
  -1  16   1      267.79      265.31     12.45 o
   0  16   1     4831.11     4900.56     54.00 o
   1  16   1      403.16      438.89     16.83 o
   2  16   1     1215.14     1331.04     21.69 o
   3  16   1     1081.67     1071.43     22.31 o
   4  16   1      260.35      244.25      8.28 o
   5  16   1      303.11      309.60     15.80 o
   6  16   1     1873.48     1846.64     46.07 o
   7  16   1      126.62      102.81     15.19 o
   8  16   1     2122.11     1928.87     47.15 o
   9  16   1        4.02       33.20     17.20 o
  10  16   1     1445.70     1478.38     47.18 o
  11  16   1        2.20       23.81     34.01 o
 -11  17   1        6.96        8.87     14.41 o
 -10  17   1      427.47      291.39     25.29 o
  -9  17   1       61.84       73.66     19.37 o
  -8  17   1        3.23        1.42     12.67 o
  -7  17   1      246.94      242.25     37.82 o
  -6  17   1     1470.16     1423.67     38.20 o
  -5  17   1      364.28      359.77     17.38 o
  -4  17   1       55.61       76.71      6.54 o
  -3  17   1     5179.87     4796.34     56.89 o
  -2  17   1       14.90       45.61      6.48 o
  -1  17   1     3652.94     3839.95     56.04 o
   0  17   1      338.06      320.60      8.93 o
   1  17   1      383.90      423.49     14.73 o
   2  17   1      123.18      106.59      7.39 o
   3  17   1      151.51      189.66      8.62 o
   4  17   1      330.52      291.94     11.21 o
   5  17   1     1596.22     1558.11     34.89 o
   6  17   1      608.29      579.65     24.87 o
   7  17   1     2505.35     2644.11     57.29 o
   8  17   1        2.22       14.43     15.68 o
   9  17   1      984.57     1009.77     41.46 o
  10  17   1        0.25       14.36     16.45 o
  11  17   1      123.57      122.44     41.49 o
 -11  18   1       88.73       51.70     17.92 o
 -10  18   1        7.44       25.11     17.60 o
  -9  18   1        4.84        9.20     14.30 o
  -8  18   1      519.91      464.79     47.50 o
  -7  18   1       89.60       94.48     15.51 o
  -6  18   1     2643.84     2529.34     55.09 o
  -5  18   1     1318.19     1254.79     31.26 o
  -4  18   1      991.06      990.02     30.24 o
  -3  18   1       95.54       79.92      7.77 o
  -2  18   1     5900.61     5843.61     81.76 o
  -1  18   1        0.09       11.26      6.48 o
   0  18   1      783.84      775.57     17.80 o
   1  18   1        3.59        2.81      7.95 o
   2  18   1      338.74      302.97     14.11 o
   3  18   1       53.55       65.72      7.48 o
   4  18   1      187.83      203.93      8.43 o
   5  18   1        7.97        7.45     10.05 o
   6  18   1      659.75      698.19     28.18 o
   7  18   1       87.05      103.15     28.44 o
   8  18   1     1365.72     1509.22     46.44 o
   9  18   1       71.76      124.94     21.14 o
  10  18   1     1147.88     1106.37     55.44 o
 -11  19   1       81.76       81.80     20.81 o
 -10  19   1       16.10       11.22     18.33 o
  -9  19   1      163.75      124.30     23.05 o
  -8  19   1       71.73       60.40     17.51 o
  -7  19   1        3.57        7.69     13.58 o
  -6  19   1      252.67      265.44     35.03 o
  -5  19   1      720.83      726.22     30.21 o
  -4  19   1      277.22      254.81     10.85 o
  -3  19   1      367.10      360.72     19.44 o
  -2  19   1      193.87      230.09     12.19 o
  -1  19   1     2171.99     2054.34     40.51 o
   0  19   1       12.82       14.75      5.76 o
   1  19   1      244.71      234.85     11.73 o
   2  19   1       24.60       39.57      8.38 o
   3  19   1      187.09      188.95     10.05 o
   4  19   1      318.67      306.16     11.40 o
   5  19   1     1928.12     1860.70     45.27 o
   6  19   1      231.55      209.39     21.14 o
   7  19   1     3178.51     3357.66     69.47 o
   8  19   1      114.63      127.67     19.67 o
   9  19   1     1037.55      978.78     43.23 o
  10  19   1       10.92       26.65     26.87 o
 -10  20   1        1.01       37.57     19.98 o
  -9  20   1        2.70       -4.25     15.23 o
  -8  20   1      519.46      508.05     31.17 o
  -7  20   1      394.45      452.73     28.85 o
  -6  20   1     2503.69     2326.48     75.51 o
  -5  20   1       31.05       34.27     12.92 o
  -4  20   1     4953.55     4982.34     64.92 o
  -3  20   1     1170.64     1086.97     25.83 o
  -2  20   1     1674.94     1688.42     32.57 o
  -1  20   1        8.69       15.20      8.25 o
   0  20   1      974.51      997.90     35.35 o
   1  20   1      679.68      689.55     22.18 o
   2  20   1      108.42       98.43     10.26 o
   3  20   1     2595.94     2484.44     52.57 o
   4  20   1      295.29      294.04     19.30 o
   5  20   1       60.13       70.47     16.29 o
   6  20   1       60.98       61.20     21.09 o
   7  20   1        0.16       11.51     16.33 o
   8  20   1     2366.78     2314.86     65.71 o
   9  20   1        0.13        1.08     15.74 o
  10  20   1      575.83      532.67     33.85 o
 -10  21   1       70.49      107.48     30.61 o
  -9  21   1       72.13       38.84     20.59 o
  -8  21   1      327.33      359.36     28.85 o
  -7  21   1      150.47      174.10     22.33 o
  -6  21   1      335.76      292.37     37.41 o
  -5  21   1     1815.88     1766.11     45.74 o
  -4  21   1      560.02      498.18     18.27 o
  -3  21   1     1277.77     1273.49     29.04 o
  -2  21   1       95.79      119.29     11.85 o
  -1  21   1      150.56      146.55     11.10 o
   0  21   1        1.43      -10.33     10.33 o
   1  21   1      376.64      370.57     17.15 o
   2  21   1       22.78       13.59      8.48 o
   3  21   1      176.49      124.08     11.52 o
   4  21   1      117.53      122.62     16.28 o
   5  21   1      251.21      274.03     20.01 o
   6  21   1      676.40      591.44     31.98 o
   7  21   1      961.58      972.48     42.09 o
   8  21   1       12.74       26.78     19.08 o
   9  21   1     2269.42     2258.54     67.01 o
  10  21   1       60.72       44.90     27.89 o
 -10  22   1        1.69       33.26     21.25 o
  -9  22   1      142.07      215.67     26.61 o
  -8  22   1       56.81       72.93     20.67 o
  -7  22   1      170.47      139.26     26.53 o
  -6  22   1      725.05      707.80     35.59 o
  -5  22   1       78.25       77.90      9.28 o
  -4  22   1      845.69      836.59     23.59 o
  -3  22   1      213.96      169.22     21.99 o
  -2  22   1     5624.11     5518.72     92.21 o
  -1  22   1       96.80      108.92     13.01 o
   0  22   1     1139.58     1194.58     45.92 o
   1  22   1       23.59       30.47      9.41 o
   2  22   1        6.60       12.34     10.44 o
   3  22   1       74.44       78.26     10.99 o
   4  22   1     1687.83     1731.34     34.98 o
   5  22   1      154.91      168.25     18.25 o
   6  22   1      643.98      627.76     36.39 o
   7  22   1        0.20      -21.77     21.77 o
   8  22   1      785.06      750.52     50.00 o
   9  22   1        1.09       23.18     19.29 o
  -9  23   1       34.54       61.51     23.63 o
  -8  23   1      493.68      549.93     34.81 o
  -7  23   1      394.94      371.98     29.07 o
  -6  23   1      119.31      189.77     23.55 o
  -5  23   1     1402.36     1389.96     25.00 o
  -4  23   1      131.37      157.51     14.24 o
  -3  23   1     1177.79     1242.53     29.24 o
  -2  23   1       99.04      167.09     17.90 o
  -1  23   1     3806.22     3734.21     64.49 o
   0  23   1      765.46      779.85     58.84 o
   1  23   1        3.17       -3.05      8.55 o
   2  23   1     1025.74     1050.10     29.89 o
   3  23   1      107.33      101.48     11.82 o
   4  23   1      405.70      415.53     17.87 o
   5  23   1      600.37      639.82     28.83 o
   6  23   1      158.79      142.52     22.13 o
   7  23   1      234.94      263.94     26.61 o
   8  23   1        3.51        4.25     19.92 o
   9  23   1      740.72      751.92     40.81 o
  -9  24   1      128.37      126.24     31.97 o
  -8  24   1        3.87       -3.97     19.85 o
  -7  24   1      572.26      593.40     45.58 o
  -6  24   1      455.80      458.87     31.02 o
  -5  24   1      128.35      122.99     14.47 o
  -4  24   1      283.41      288.86     15.60 o
  -3  24   1      484.67      427.89     19.98 o
  -2  24   1      983.04     1006.36     42.42 o
  -1  24   1      714.45      731.93     37.07 o
   0  24   1      740.47      775.81     35.35 o
   1  24   1      199.79      206.72     13.10 o
   2  24   1      255.03      243.63     16.31 o
   3  24   1       75.66       88.08     11.93 o
   4  24   1      148.15      165.52     13.58 o
   5  24   1      454.95      420.32     28.85 o
   6  24   1     1282.33     1302.14     49.06 o
   7  24   1        0.87      -18.70     18.74 o
   8  24   1      330.51      334.47     30.40 o
   9  24   1        4.32       20.88     21.69 o
  -9  25   1        7.43       -5.34     25.85 o
  -8  25   1      233.36      282.18     50.34 o
  -7  25   1      795.15      669.11     37.99 o
  -6  25   1       19.66       28.40     20.07 o
  -5  25   1      431.28      387.72     17.12 o
  -4  25   1      291.12      331.70     17.48 o
  -3  25   1      956.90     1034.11     30.99 o
  -2  25   1       86.28       45.84     11.43 o
  -1  25   1     2046.66     1920.74     57.67 o
   0  25   1      637.06      661.50     33.66 o
   1  25   1      213.21      219.14     21.35 o
   2  25   1     2246.58     2115.59     45.89 o
   3  25   1      557.32      592.87     24.54 o
   4  25   1      513.22      547.50     20.82 o
   5  25   1      152.56      171.31     22.84 o
   6  25   1      251.79      248.13     26.67 o
   7  25   1       98.53       98.26     23.78 o
   8  25   1        0.96       17.01     21.69 o
  -8  26   1       71.54       67.09     24.04 o
  -7  26   1      469.58      526.75     35.29 o
  -6  26   1      544.08      577.22     34.37 o
  -5  26   1     1024.96     1037.21     27.19 o
  -4  26   1       91.09      103.59     14.49 o
  -3  26   1      295.04      268.18     19.44 o
  -2  26   1      674.79      712.38     24.53 o
  -1  26   1      659.67      696.49     35.07 o
   0  26   1      714.13      715.25     35.35 o
   1  26   1      792.12      746.41     63.26 o
   2  26   1      259.46      212.10     15.85 o
   3  26   1      199.26      236.18     17.81 o
   4  26   1      193.09      209.40     15.09 o
   5  26   1      292.33      293.85     27.63 o
   6  26   1      572.85      557.07     49.32 o
   7  26   1       97.39      125.06     24.68 o
   8  26   1      132.88      114.73     26.13 o
  -8  27   1      445.10      495.03     36.74 o
  -7  27   1      235.75      230.08     28.11 o
  -6  27   1      330.45      328.72     37.41 o
  -5  27   1      110.17      105.19     12.44 o
  -4  27   1      143.20      185.55     32.19 o
  -3  27   1      486.77      469.96     21.45 o
  -2  27   1      587.75      567.14     21.44 o
  -1  27   1      740.23      745.00     36.78 o
   0  27   1      553.18      586.90     33.19 o
   1  27   1      457.59      469.50     48.64 o
   2  27   1     1737.98     1771.48     41.00 o
   3  27   1      222.36      224.06     17.74 o
   4  27   1      177.42      191.17     19.25 o
   5  27   1      154.32      188.21     25.51 o
   6  27   1      168.50      181.10     26.40 o
   7  27   1       33.06       22.13     22.55 o
  -7  28   1       24.01      -16.33     21.16 o
  -6  28   1      104.51       58.61     25.51 o
  -5  28   1      388.83      403.57     18.59 o
  -4  28   1       43.85       52.06     20.29 o
  -3  28   1        2.51       11.02     12.20 o
  -2  28   1      386.62      376.63     16.59 o
  -1  28   1      432.85      393.23     28.62 o
   0  28   1     1252.44     1199.96     47.38 o
   1  28   1      747.99      818.28     39.61 o
   2  28   1      709.92      768.08     26.01 o
   3  28   1      811.84      746.80     28.53 o
   4  28   1       24.52       48.09     13.63 o
   5  28   1       29.40      -18.26     18.26 o
   6  28   1      133.52      108.90     25.49 o
   7  28   1      196.95      212.84     28.62 o
  -7  29   1      170.38      149.52     34.01 o
  -6  29   1      787.75      720.90     39.85 o
  -5  29   1        2.23        8.75     13.01 o
  -4  29   1       36.29       32.07     13.80 o
  -3  29   1      171.40      140.63     25.13 o
  -2  29   1      247.08      223.39     24.12 o
  -1  29   1     1086.61     1091.21     57.48 o
   0  29   1     1499.74     1557.00     55.06 o
   1  29   1      666.15      637.34     61.90 o
   2  29   1      238.55      254.32     16.17 o
   3  29   1        1.97       19.27     14.48 o
   4  29   1      142.40      123.10     20.85 o
   5  29   1      174.95      224.05     26.92 o
   6  29   1      250.75      241.40     29.56 o
  -6  30   1       34.43       42.43     20.89 o
  -5  30   1      132.17      119.97     14.67 o
  -4  30   1       78.86       77.60     15.40 o
  -3  30   1      872.41      907.24     67.39 o
  -2  30   1        8.44        7.73     16.83 o
  -1  30   1      202.53      245.88     36.73 o
   0  30   1      240.92      276.96     43.20 o
   1  30   1     1786.54     1856.27     70.41 o
   2  30   1      133.39      131.70     35.37 o
   3  30   1      915.71      914.07     30.73 o
   4  30   1       89.52       67.18     18.40 o
   5  30   1      498.61      476.75     33.60 o
   6  30   1       42.66       -6.19     22.11 o
  -5  31   1       42.16       43.80     13.52 o
  -4  31   1      541.97      551.75     25.82 o
  -3  31   1       14.12       15.00     11.63 o
  -2  31   1      594.48      665.36     38.34 o
  -1  31   1       15.68       18.91     38.43 o
   0  31   1      268.70      231.75     48.30 o
   1  31   1      413.15      451.43     56.80 o
   2  31   1       50.36       22.58     18.79 o
   3  31   1       88.17       74.87     14.77 o
   4  31   1      267.84      281.85     19.88 o
   5  31   1       54.34       63.26     29.25 o
  -4  32   1       19.48       33.54     14.25 o
  -3  32   1        6.01       -5.10     18.45 o
  -2  32   1        3.40        5.81     19.75 o
  -1  32   1       13.77       27.03     20.40 o
   0  32   1      160.89      179.25     26.21 o
   1  32   1      742.34      807.28     42.81 o
   2  32   1        2.89       -4.34     19.93 o
   3  32   1      493.59      519.97     33.93 o
   4  32   1      102.83      125.14     16.99 o
  -3  33   1       88.95       86.01     22.50 o
  -2  33   1       20.55        3.56     20.34 o
  -1  33   1        8.90       17.01     28.57 o
   0  33   1      113.00      117.09     29.25 o
   1  33   1      269.97      354.01     32.25 o
   2  33   1     1099.77     1206.94     50.44 o
   3  33   1        9.76       -9.86     19.57 o
  -1  34   1      114.49       68.66     24.40 o
   0  34   1        1.95       19.73     21.63 o
   1  34   1      149.18      155.70     30.27 o
 -12   0   2        3.64        0.00     19.73 o
 -10   0   2       67.56       77.55     20.41 o
  -8   0   2    11767.88    10671.67    280.26 o
  -6   0   2     4880.39     4889.81    116.66 o
  -4   0   2     3616.99     3356.32     93.87 o
  -2   0   2     9933.75     9451.71    163.85 o
   0   0   2    12244.62    12259.81    206.11 o
   2   0   2     7579.38     8484.63    119.23 o
   4   0   2    15776.23    16780.45    544.20 o
   6   0   2     3543.91     3604.80    143.87 o
   8   0   2      399.93      412.23     31.97 o
  10   0   2      140.21      166.66     25.85 o
  12   0   2       16.20       19.05     21.09 o
 -13   1   2       50.35       40.31     16.33 o
 -12   1   2       31.20       31.06     14.33 o
 -11   1   2       90.36       80.70     15.15 o
 -10   1   2        9.71       20.53     15.31 o
  -9   1   2      758.15      785.10     40.81 o
  -8   1   2      110.86      143.22     27.55 o
  -7   1   2     6840.64     6993.66    109.30 o
  -6   1   2       56.26       63.45      6.78 o
  -5   1   2     1379.50     1217.89     25.25 o
  -4   1   2      263.25      322.11      7.41 o
  -3   1   2    13207.81    13011.82    184.55 o
  -2   1   2       32.09       28.02      3.89 o
  -1   1   2    24795.89    26285.18    255.43 o
   0   1   2     5038.75     4956.40     50.59 o
   1   1   2     2644.52     2657.23     31.83 o
   2   1   2      611.01      700.21     12.20 o
   3   1   2     1243.13     1125.64     17.39 o
   4   1   2     1589.51     1852.28     35.43 o
   5   1   2     5197.42     5155.69     71.58 o
   6   1   2      506.60      546.32     34.49 o
   7   1   2     1131.95     1114.78     35.33 o
   8   1   2       76.67      108.26     20.07 o
   9   1   2      787.08      845.62     32.67 o
  10   1   2       80.16       89.69     15.65 o
  11   1   2        5.03       38.34     14.89 o
  12   1   2       10.84       -7.66     14.33 o
 -13   2   2       21.95       33.84     15.85 o
 -12   2   2        1.71       -7.31     13.37 o
 -11   2   2       88.17       79.36     15.58 o
 -10   2   2      302.37      287.70     19.44 o
  -9   2   2      411.64      404.34     21.85 o
  -8   2   2     4684.94     4559.28     93.48 o
  -7   2   2      275.37      317.95     17.73 o
  -6   2   2    11712.57    11236.00    251.82 o
  -5   2   2      127.57      155.96      7.87 o
  -4   2   2      507.00      417.19      8.10 o
  -3   2   2    11544.96    11645.93    142.82 o
  -2   2   2        7.79       33.60      2.64 o
  -1   2   2    17808.78    18436.26    175.14 o
   0   2   2     8893.13     9172.05     91.21 o
   1   2   2     3086.75     3289.30     38.44 o
   2   2   2     3663.70     4056.34     52.91 o
   3   2   2      958.24     1043.77     13.07 o
   4   2   2     9366.09     9711.67    108.10 o
   5   2   2     2678.81     3077.50     67.97 o
   6   2   2     2009.42     1880.38     66.42 o
   7   2   2      106.26      135.06     14.04 o
   8   2   2     1477.14     1520.02     43.29 o
   9   2   2      331.44      348.00     21.88 o
  10   2   2      181.33      155.73     17.98 o
  11   2   2        0.79      -12.88     12.88 o
  12   2   2       80.69       89.40     25.17 o
 -13   3   2      358.25      348.00     28.23 o
 -12   3   2       35.06        6.86     13.89 o
 -11   3   2      224.01      226.83     18.63 o
 -10   3   2      162.36      190.83     35.37 o
  -9   3   2      801.20      781.79     28.74 o
  -8   3   2       40.04       34.89      8.29 o
  -7   3   2     5706.24     5352.43    116.31 o
  -6   3   2      916.32      983.84     20.23 o
  -5   3   2     8030.92     7969.55     81.83 o
  -4   3   2      331.64      312.63      8.18 o
  -3   3   2      554.23      656.35     11.44 o
  -2   3   2     1420.02     1240.58     19.78 o
  -1   3   2     3754.01     4156.90     43.63 o
   0   3   2     9777.45    10763.44    106.60 o
   1   3   2     5940.60     5568.59     52.88 o
   2   3   2     8534.29     9045.67    112.48 o
   3   3   2     4026.59     3950.92     47.13 o
   4   3   2      361.89      428.09      8.98 o
   5   3   2    11885.54    11814.79    217.38 o
   6   3   2       16.12       38.25      7.62 o
   7   3   2      414.11      420.41     27.26 o
   8   3   2        2.73       12.66     10.78 o
   9   3   2       89.75       98.07     14.54 o
  10   3   2      198.42      190.91     32.99 o
  11   3   2       12.83       18.82     14.20 o
  12   3   2       28.37       40.55     15.47 o
 -13   4   2       76.82       67.50     14.17 o
 -12   4   2        6.77        9.30     12.84 o
 -11   4   2     1077.75     1119.56     36.94 o
 -10   4   2       92.24      151.52     35.71 o
  -9   4   2      189.14      184.50     15.33 o
  -8   4   2     1277.54     1271.26     30.92 o
  -7   4   2      952.78      953.93     28.59 o
  -6   4   2     4398.69     4346.39     47.25 o
  -5   4   2       54.99       39.35      3.99 o
  -4   4   2      846.54      788.52     13.68 o
  -3   4   2       67.49      104.50      4.73 o
  -2   4   2      113.19      121.29      7.44 o
  -1   4   2     1103.93      960.60     14.15 o
   0   4   2     2609.74     2520.55     27.78 o
   1   4   2     3079.99     3328.89     40.30 o
   2   4   2     7237.99     7211.84     74.87 o
   3   4   2     4273.86     4519.47     53.35 o
   4   4   2    13732.44    13657.57    137.27 o
   5   4   2     4300.38     4474.13     48.82 o
   6   4   2     2917.43     2948.44     61.79 o
   7   4   2      200.82      241.55     12.26 o
   8   4   2     1816.69     1708.87     45.92 o
   9   4   2        2.56        8.87     11.57 o
  10   4   2        1.65      -11.07     11.07 o
  11   4   2      110.73      103.08     15.55 o
  12   4   2       27.89       30.30     25.51 o
 -13   5   2      215.38      252.37     37.41 o
 -12   5   2      212.92      272.66     17.45 o
 -11   5   2      777.09      767.66     28.69 o
 -10   5   2     2156.32     2159.39     53.28 o
  -9   5   2     2822.36     2782.29     50.06 o
  -8   5   2      106.30      124.08      9.52 o
  -7   5   2     8430.81     8121.84     96.89 o
  -6   5   2      601.05      659.92     15.62 o
  -5   5   2      348.63      284.66      8.41 o
  -4   5   2        5.26        5.45      3.49 o
  -3   5   2     6889.15     6774.16     70.98 o
  -2   5   2        5.41       13.08      3.44 o
  -1   5   2     1449.25     1553.17     20.47 o
   0   5   2    19736.35    19813.39    213.21 o
   1   5   2    18268.38    19055.44    231.22 o
   2   5   2     1013.43     1161.55     15.98 o
   3   5   2     7376.36     7369.93     71.92 o
   4   5   2      192.37      241.55     12.24 o
   5   5   2    11068.07    11256.25    124.77 o
   6   5   2      500.73      535.28     11.10 o
   7   5   2     2122.63     2087.16     62.49 o
   8   5   2      409.66      453.58     29.22 o
   9   5   2      304.32      303.92     19.05 o
  10   5   2       50.01       51.52     12.77 o
  11   5   2       99.50       95.32     15.31 o
  12   5   2      336.36      363.93     42.86 o
 -13   6   2        2.49        5.44     27.89 o
 -12   6   2       29.07       39.45     26.53 o
 -11   6   2      861.67      803.37     53.74 o
 -10   6   2      410.87      480.50     16.04 o
  -9   6   2        9.32       23.11      7.39 o
  -8   6   2     1765.23     1735.47     39.86 o
  -7   6   2       59.93       92.90      6.40 o
  -6   6   2     1569.51     1534.12     20.64 o
  -5   6   2     1060.67     1115.43     17.65 o
  -4   6   2     7196.73     7331.92     77.19 o
  -3   6   2     1290.88     1498.57     19.69 o
  -2   6   2     9930.27     9452.94    106.32 o
  -1   6   2     4722.40     5104.77     52.67 o
   0   6   2     1251.85     1389.02     19.03 o
   1   6   2      342.57      428.14     10.24 o
   2   6   2      225.25      363.85      9.30 o
   3   6   2       38.21       84.17      5.46 o
   4   6   2    15312.90    16518.86    167.35 o
   5   6   2      733.62      848.00     15.92 o
   6   6   2     6924.21     6871.96     80.57 o
   7   6   2      524.47      556.62     19.92 o
   8   6   2      805.53      850.72     25.43 o
   9   6   2      317.57      320.63     18.49 o
  10   6   2       60.02       63.01     11.07 o
  11   6   2      144.67      166.66     33.33 o
  12   6   2       92.26       75.51     31.29 o
 -13   7   2      110.05      121.08     34.69 o
 -12   7   2       24.16       55.10     28.57 o
 -11   7   2       16.43       40.13     25.85 o
 -10   7   2     2884.93     2830.50    105.44 o
  -9   7   2     2508.56     2466.52     54.42 o
  -8   7   2        3.19        7.21      4.52 o
  -7   7   2     7970.23     7855.90     90.87 o
  -6   7   2      100.42      123.21      5.92 o
  -5   7   2      512.77      411.98      9.25 o
  -4   7   2       36.35       46.59      4.18 o
  -3   7   2     1107.12     1052.46     15.52 o
  -2   7   2     5687.76     5548.21     59.32 o
  -1   7   2     7561.69     7217.52     73.29 o
   0   7   2     4495.84     4609.39     48.27 o
   1   7   2      168.11      180.65      6.68 o
   2   7   2      541.18      489.89      9.32 o
   3   7   2     1520.78     1774.83     23.01 o
   4   7   2     3723.47     4073.70     46.18 o
   5   7   2    19516.74    20091.40    203.26 o
   6   7   2        0.21       24.55      4.71 o
   7   7   2     1413.63     1417.58     27.79 o
   8   7   2     2348.54     2365.38     41.67 o
   9   7   2     1606.90     1604.70     76.87 o
  10   7   2      726.63      697.25     53.06 o
  11   7   2      116.35      165.98     34.01 o
  12   7   2      106.71      159.18     36.05 o
 -13   8   2        3.88        6.80     28.57 o
 -12   8   2        1.33       40.13     29.25 o
 -11   8   2     1250.11     1208.79     68.02 o
 -10   8   2      491.99      498.62     42.86 o
  -9   8   2       54.60      115.64     26.53 o
  -8   8   2     1592.99     1522.71     39.51 o
  -7   8   2      201.51      225.92     13.29 o
  -6   8   2     4019.46     3984.97     49.16 o
  -5   8   2        6.34        7.03      3.51 o
  -4   8   2     2047.00     2082.87     26.28 o
  -3   8   2      635.19      596.32     11.94 o
  -2   8   2     7870.58     8405.08     87.60 o
  -1   8   2      362.94      245.79      8.28 o
   0   8   2      426.15      407.22      8.02 o
   1   8   2     8590.01     8699.28     90.82 o
   2   8   2     1246.84     1228.11     17.65 o
   3   8   2      944.72     1022.46     15.75 o
   4   8   2     2044.87     1930.43     25.22 o
   5   8   2     1919.71     1942.61     25.62 o
   6   8   2     6485.63     6796.70     90.47 o
   7   8   2     2305.23     2255.68     53.17 o
   8   8   2       19.83       40.81     23.81 o
   9   8   2     1542.35     1434.64     74.15 o
  10   8   2      362.23      327.20     40.81 o
  11   8   2      152.94      169.38     35.37 o
  12   8   2        7.11       34.01     31.29 o
 -12   9   2      644.68      665.28     55.10 o
 -11   9   2       36.73       46.26     27.89 o
 -10   9   2      842.36      832.62     56.46 o
  -9   9   2     1090.49     1056.93     29.27 o
  -8   9   2       18.87       23.06     18.71 o
  -7   9   2     4138.85     4183.87     71.49 o
  -6   9   2       95.56      115.69     21.98 o
  -5   9   2     1974.79     2042.06     26.24 o
  -4   9   2     7514.82     7767.86     82.54 o
  -3   9   2     2344.08     2317.14     28.90 o
  -2   9   2      595.10      568.41     11.12 o
  -1   9   2      473.98      421.79      9.63 o
   0   9   2      682.49      568.90     10.84 o
   1   9   2    13951.29    14655.96    138.27 o
   2   9   2     1500.24     1591.01     21.66 o
   3   9   2     5506.19     5513.73     60.56 o
   4   9   2      326.95      327.60      8.53 o
   5   9   2     2033.76     1907.15     34.72 o
   6   9   2      785.04      810.18     35.60 o
   7   9   2     2196.50     2180.34     70.07 o
   8   9   2     4212.96     4144.51     85.04 o
   9   9   2      365.29      326.52     39.45 o
  10   9   2      996.55     1126.48     69.38 o
  11   9   2      173.06      159.18     36.05 o
  12   9   2      193.48      234.68     42.18 o
 -12  10   2       18.14        4.76     28.57 o
 -11  10   2     2587.84     2746.83    112.92 o
 -10  10   2     1412.09     1409.47     74.15 o
  -9  10   2      785.62      716.80     26.47 o
  -8  10   2     1543.33     1462.56     41.95 o
  -7  10   2      485.29      454.20     26.89 o
  -6  10   2     2958.00     3070.23     56.12 o
  -5  10   2      766.60      790.94     11.70 o
  -4  10   2        7.98        8.93      6.79 o
  -3  10   2     6941.79     7194.48     92.43 o
  -2  10   2     7940.01     8376.49     88.27 o
  -1  10   2     4046.41     3877.20     39.00 o
   0  10   2     2185.61     2005.48     22.43 o
   1  10   2    28207.67    29336.52    271.26 o
   2  10   2     1554.02     1611.40     24.81 o
   3  10   2      768.28      767.40     13.65 o
   4  10   2     2563.02     2437.52     30.62 o
   5  10   2     2004.95     1980.64     36.39 o
   6  10   2      741.88      717.62     23.38 o
   7  10   2     1287.06     1327.06     39.82 o
   8  10   2       55.90       56.66     12.50 o
   9  10   2     1600.84     1367.29     74.83 o
  10  10   2      392.96      359.17     44.90 o
  11  10   2       50.47      101.36     34.69 o
  12  10   2        2.81       18.37     31.97 o
 -12  11   2     1063.47      969.35     68.70 o
 -11  11   2        0.81       31.97     28.57 o
 -10  11   2     1274.59     1328.52     74.15 o
  -9  11   2     1467.62     1392.73     40.77 o
  -8  11   2        7.37        6.82     11.60 o
  -7  11   2      187.40      224.78     15.80 o
  -6  11   2       97.59      120.12     17.73 o
  -5  11   2     1004.19     1003.14     18.67 o
  -4  11   2     1927.44     1964.43     23.77 o
  -3  11   2     1002.94      995.39     15.72 o
  -2  11   2      676.12      657.62     12.59 o
  -1  11   2      554.22      698.62     10.40 o
   0  11   2    10037.35     9872.31     93.11 o
   1  11   2     8832.05     9117.91     96.00 o
   2  11   2     1467.21     1386.86     20.38 o
   3  11   2     3643.59     3688.88     43.48 o
   4  11   2     1533.62     1486.13     21.21 o
   5  11   2      939.71      939.89     28.14 o
   6  11   2       42.40       35.65      9.92 o
   7  11   2        8.64       26.04     12.42 o
   8  11   2      891.07      902.95     32.65 o
   9  11   2      916.87      908.01     27.44 o
  10  11   2      249.43      310.19     42.86 o
  11  11   2      229.25      195.91     40.81 o
 -12  12   2       85.01      112.24     36.05 o
 -11  12   2     1406.24     1452.32     81.63 o
 -10  12   2       69.99       76.30     15.99 o
  -9  12   2     1717.59     1715.78     95.23 o
  -8  12   2      376.92      432.01     24.98 o
  -7  12   2      109.39      129.07     13.16 o
  -6  12   2     1527.51     1344.19     39.09 o
  -5  12   2       31.85       42.66      5.90 o
  -4  12   2      784.20      702.43     13.60 o
  -3  12   2     5102.65     4891.39     69.27 o
  -2  12   2      290.03      329.97     12.37 o
  -1  12   2     9577.77     9814.88    109.97 o
   0  12   2      478.01      567.66      9.50 o
   1  12   2     7993.99     7812.37     83.71 o
   2  12   2       14.11       10.95      4.25 o
   3  12   2     2783.43     2733.26     34.36 o
   4  12   2        3.99        4.89      4.73 o
   5  12   2       64.04       61.08     11.68 o
   6  12   2      204.75      232.81     15.86 o
   7  12   2        7.08        6.40     10.61 o
   8  12   2     1060.07      987.16     35.86 o
   9  12   2      587.12      591.77     25.69 o
  10  12   2      116.87      178.90     37.41 o
  11  12   2      355.20      269.38     46.26 o
 -12  13   2      372.88      349.65     48.98 o
 -11  13   2        6.22       31.97     29.93 o
 -10  13   2     1737.31     1663.69     46.35 o
  -9  13   2       31.02       53.44     15.45 o
  -8  13   2      863.41      934.67     33.99 o
  -7  13   2      305.10      335.88     27.38 o
  -6  13   2       82.23       85.89     12.02 o
  -5  13   2      342.28      292.16     10.01 o
  -4  13   2     2391.85     2377.94     31.30 o
  -3  13   2     1832.00     1830.05     30.12 o
  -2  13   2    11425.30    11369.82    145.73 o
  -1  13   2     4346.68     4709.31     64.56 o
   0  13   2     1549.86     1404.36     17.18 o
   1  13   2      915.33      907.83     16.24 o
   2  13   2     8958.86     8944.85    112.15 o
   3  13   2       93.21      124.01      6.59 o
   4  13   2      885.49      865.78     15.29 o
   5  13   2      949.38     1005.13     33.78 o
   6  13   2      199.93      189.23     23.28 o
   7  13   2       27.13       19.67     11.52 o
   8  13   2     1088.70      975.76     36.74 o
   9  13   2        2.25       31.61     13.65 o
  10  13   2      302.15      404.75     47.62 o
  11  13   2       66.57       78.23     36.05 o
 -12  14   2        0.06      -12.92     30.61 o
 -11  14   2      473.14      480.25     53.06 o
 -10  14   2        1.72       24.72     14.32 o
  -9  14   2      555.37      555.27     35.03 o
  -8  14   2      908.96      822.49     28.78 o
  -7  14   2       41.00       74.15     12.58 o
  -6  14   2       74.49       92.66     12.72 o
  -5  14   2      296.87      294.50     13.89 o
  -4  14   2       70.39      101.14      9.90 o
  -3  14   2     8496.61     8563.04     92.43 o
  -2  14   2      658.73      696.81     21.88 o
  -1  14   2     6459.16     5959.84     71.10 o
   0  14   2      731.31      781.53     11.99 o
   1  14   2     6202.73     6251.77     70.73 o
   2  14   2      858.73      924.16     17.06 o
   3  14   2      157.34      153.49      8.79 o
   4  14   2      221.46      249.07     11.92 o
   5  14   2      177.06      183.54     12.92 o
   6  14   2      954.59      902.87     28.91 o
   7  14   2      101.62       82.34     14.00 o
   8  14   2       56.54       54.23     26.87 o
   9  14   2     1094.21     1050.23     38.53 o
  10  14   2      451.47      361.89     48.98 o
  11  14   2      674.69      746.91     65.98 o
 -12  15   2      685.11      733.98     63.94 o
 -11  15   2       41.59       65.30     32.65 o
 -10  15   2      777.89      820.13     34.35 o
  -9  15   2        5.79       -8.43     14.54 o
  -8  15   2      581.73      508.71     24.18 o
  -7  15   2      170.64      139.90     14.80 o
  -6  15   2       72.62       59.69     12.38 o
  -5  15   2       14.33        8.14      4.34 o
  -4  15   2     3715.85     3642.28     44.99 o
  -3  15   2        5.01        6.06      5.42 o
  -2  15   2     1527.10     1467.28     22.76 o
  -1  15   2      911.15     1014.54     16.79 o
   0  15   2     3398.31     3103.47     36.98 o
   1  15   2      298.47      308.26     10.16 o
   2  15   2     9680.47     9656.14    103.75 o
   3  15   2      394.85      410.82     11.77 o
   4  15   2      168.63      185.92     10.50 o
   5  15   2     1637.29     1668.11     35.71 o
   6  15   2       36.35       33.63     12.92 o
   7  15   2      269.93      247.64     18.47 o
   8  15   2      936.43      951.31     73.47 o
   9  15   2       87.71      104.77     18.54 o
  10  15   2       36.67       65.33     16.33 o
  11  15   2       53.39       70.75     36.73 o
 -11  16   2      916.32      960.86     35.68 o
 -10  16   2        0.62       -2.52     21.09 o
  -9  16   2      376.47      448.52     30.95 o
  -8  16   2      179.73      147.10     21.04 o
  -7  16   2      834.08      767.22     65.71 o
  -6  16   2       22.57       28.32     11.69 o
  -5  16   2      824.71      786.26     15.29 o
  -4  16   2      257.68      229.75      9.31 o
  -3  16   2     6987.82     7062.80     78.99 o
  -2  16   2      952.32     1026.20     20.24 o
  -1  16   2     1385.97     1429.11     23.32 o
   0  16   2      310.28      238.07      8.21 o
   1  16   2     9162.53     8744.29    126.72 o
   2  16   2      494.26      586.83     14.77 o
   3  16   2      797.97      786.76     16.48 o
   4  16   2      770.21      745.69     15.16 o
   5  16   2       64.07       45.66     11.76 o
   6  16   2        3.67       16.64     11.70 o
   7  16   2      577.17      641.30     27.26 o
   8  16   2       13.69       13.95     15.68 o
   9  16   2      900.12      992.48     40.75 o
  10  16   2        0.41      -13.75     14.09 o
  11  16   2      320.23      333.32     53.06 o
 -11  17   2        4.60        2.94     15.69 o
 -10  17   2      382.22      451.53     29.59 o
  -9  17   2        7.66       19.37     14.18 o
  -8  17   2      615.71      657.48     36.31 o
  -7  17   2       10.67        6.04     11.88 o
  -6  17   2      679.38      595.14     41.15 o
  -5  17   2      491.73      528.57     23.68 o
  -4  17   2     1900.87     1775.10     31.79 o
  -3  17   2      833.10      840.72     18.67 o
  -2  17   2     3134.31     3077.51     48.21 o
  -1  17   2      224.24      220.40     14.83 o
   0  17   2     3171.88     3169.52     59.96 o
   1  17   2     1007.77     1009.18     27.30 o
   2  17   2     8112.58     7905.89     95.32 o
   3  17   2       67.84       70.56      7.09 o
   4  17   2      969.77      985.58     26.55 o
   5  17   2      328.15      345.95     19.99 o
   6  17   2        5.89        8.44     11.79 o
   7  17   2        9.52       -1.09     12.89 o
   8  17   2      528.71      559.83     26.69 o
   9  17   2       74.15       74.27     18.85 o
  10  17   2      184.41      216.04     22.93 o
 -11  18   2      875.56      897.91     53.74 o
 -10  18   2        1.27       -4.35     18.71 o
  -9  18   2      710.92      839.65     71.88 o
  -8  18   2        0.96      -10.58     18.85 o
  -7  18   2      173.19      188.51     17.82 o
  -6  18   2      214.13      225.97     18.25 o
  -5  18   2      224.08      232.66      9.54 o
  -4  18   2      664.32      714.96     18.64 o
  -3  18   2     2431.90     2157.23     38.24 o
  -2  18   2        5.83       20.68      7.70 o
  -1  18   2      180.09      239.67     11.09 o
   0  18   2     1352.91     1245.24     29.36 o
   1  18   2     6025.33     6013.40     83.78 o
   2  18   2        4.78       14.22      7.64 o
   3  18   2     4524.94     4414.45     58.29 o
   4  18   2     1272.75     1275.85     22.98 o
   5  18   2        5.23       13.71     12.03 o
   6  18   2       43.38       35.21     15.75 o
   7  18   2        8.75      -12.87     12.87 o
   8  18   2       10.06       12.73     14.78 o
   9  18   2      879.37      906.27     41.01 o
  10  18   2       74.36       73.47     31.63 o
 -11  19   2        2.77       28.47     18.85 o
 -10  19   2      333.64      344.07     32.99 o
  -9  19   2       91.58       91.43     27.19 o
  -8  19   2      135.90      134.09     18.11 o
  -7  19   2        4.47        8.07     13.19 o
  -6  19   2      228.90      259.34     52.04 o
  -5  19   2      193.91      177.04     11.41 o
  -4  19   2       49.55       76.73     15.51 o
  -3  19   2      151.30      180.82     11.98 o
  -2  19   2     2295.67     2219.53     38.81 o
  -1  19   2       40.60       51.65      8.97 o
   0  19   2     2948.37     2790.06     50.54 o
   1  19   2     2241.05     2139.22     53.31 o
   2  19   2     8382.41     8153.49    110.73 o
   3  19   2       13.50       21.69      8.46 o
   4  19   2     1015.75     1077.24     21.41 o
   5  19   2      440.38      440.26     26.69 o
   6  19   2      147.25      121.67     19.22 o
   7  19   2        1.37        1.16     14.04 o
   8  19   2      409.25      403.22     25.38 o
   9  19   2       35.22       45.97     20.76 o
  10  19   2      404.84      383.95     29.94 o
 -10  20   2       10.36       76.47     21.27 o
  -9  20   2      369.22      421.25     30.38 o
  -8  20   2      181.49      225.26     23.99 o
  -7  20   2      151.06      130.64     20.19 o
  -6  20   2      179.93      104.64     18.48 o
  -5  20   2       78.31       50.57      7.73 o
  -4  20   2     1178.79     1008.60     25.33 o
  -3  20   2      176.81      194.26     12.60 o
  -2  20   2      898.68      944.83     23.44 o
  -1  20   2      436.75      400.82     15.99 o
   0  20   2      574.56      621.61     18.74 o
   1  20   2     3275.99     3145.41     58.52 o
   2  20   2      737.07      631.29     40.56 o
   3  20   2     4597.96     4478.25     68.15 o
   4  20   2      208.79      233.81     10.70 o
   5  20   2       34.02       39.29     37.07 o
   6  20   2        1.01        4.89     15.85 o
   7  20   2      458.27      484.38     30.68 o
   8  20   2        2.36      -22.11     24.83 o
   9  20   2      612.91      656.04    118.36 o
  10  20   2       24.90        0.76     20.07 o
 -10  21   2      556.11      560.75     45.58 o
  -9  21   2        8.81        5.53     35.03 o
  -8  21   2        4.58        3.22     18.29 o
  -7  21   2       84.41       41.17     20.75 o
  -6  21   2       65.80       44.78     16.65 o
  -5  21   2       22.45       31.65      7.52 o
  -4  21   2     1991.81     1755.12     53.48 o
  -3  21   2     1044.66      918.60     24.22 o
  -2  21   2       22.38       28.58      9.71 o
  -1  21   2       34.51       45.45      8.28 o
   0  21   2     2438.69     2447.25     45.38 o
   1  21   2      637.75      631.89     26.15 o
   2  21   2     1639.95     1582.28     48.70 o
   3  21   2        3.32        5.88      9.72 o
   4  21   2      490.69      487.56     27.39 o
   5  21   2      189.96      212.48     23.47 o
   6  21   2      214.89      234.02     24.05 o
   7  21   2      117.28      143.57     21.88 o
   8  21   2      308.65      339.46     30.61 o
   9  21   2        2.46        0.62     19.93 o
 -10  22   2      459.07      470.79     34.00 o
  -9  22   2      228.04      316.06     69.73 o
  -8  22   2       85.16       68.23     21.88 o
  -7  22   2      180.65      148.24     21.88 o
  -6  22   2        5.37       10.60     16.07 o
  -5  22   2       19.28        8.99      8.98 o
  -4  22   2      130.55      159.85     12.83 o
  -3  22   2     2103.22     1986.83     38.08 o
  -2  22   2     2270.26     2202.48     45.81 o
  -1  22   2       17.47        1.05      7.62 o
   0  22   2       84.93      136.18     18.37 o
   1  22   2     5206.47     4853.61     82.77 o
   2  22   2      535.48      539.23     19.73 o
   3  22   2       18.54       15.53      9.26 o
   4  22   2      244.61      250.19     15.22 o
   5  22   2       19.63       13.26     16.35 o
   6  22   2      619.73      643.58     34.62 o
   7  22   2      524.54      548.33     47.62 o
   8  22   2       44.45       64.77     22.27 o
   9  22   2      292.75      300.27     30.27 o
 -10  23   2     1088.95     1150.29     78.23 o
  -9  23   2       63.27       81.12     25.51 o
  -8  23   2      559.22      559.25     59.52 o
  -7  23   2       16.68       11.59     29.59 o
  -6  23   2      211.41      216.06     24.05 o
  -5  23   2      837.34      861.18     24.52 o
  -4  23   2     2463.53     2294.29     42.89 o
  -3  23   2      286.34      258.00     20.73 o
  -2  23   2      719.14      805.15     25.77 o
  -1  23   2     1616.84     1461.83     48.52 o
   0  23   2      232.83      225.46     21.63 o
   1  23   2      102.55       84.82     13.10 o
   2  23   2     2492.69     2456.84     51.07 o
   3  23   2        2.70       -9.25      9.25 o
   4  23   2      197.33      173.45     17.08 o
   5  23   2      180.21      185.97     22.59 o
   6  23   2       58.65       63.26     20.20 o
   7  23   2      131.94      152.62     23.78 o
   8  23   2      366.22      470.46     33.90 o
   9  23   2        5.86       23.96     21.57 o
  -9  24   2      201.38      219.80     29.15 o
  -8  24   2      167.48      231.19     27.37 o
  -7  24   2      140.22      164.96     24.05 o
  -6  24   2      313.81      355.02     27.40 o
  -5  24   2       85.44       78.58     11.42 o
  -4  24   2       51.05       67.29     11.53 o
  -3  24   2     1329.26     1294.25     53.45 o
  -2  24   2      321.91      357.57     17.52 o
  -1  24   2      688.80      788.42     36.20 o
   0  24   2      423.28      468.43     28.59 o
   1  24   2      729.51      716.54     37.90 o
   2  24   2      195.06      177.00     15.58 o
   3  24   2        7.22        4.12      9.92 o
   4  24   2      127.78      169.42     13.70 o
   5  24   2        9.72       -3.77     17.51 o
   6  24   2      885.42      805.81     40.16 o
   7  24   2       85.37       81.85     22.59 o
   8  24   2       98.54       81.63     24.40 o
  -9  25   2       45.43       15.23     23.44 o
  -8  25   2        8.06      -11.50     20.13 o
  -7  25   2     1017.47     1128.12     98.98 o
  -6  25   2      138.55      161.32     32.65 o
  -5  25   2       10.15       11.95     10.25 o
  -4  25   2      825.44      778.26     24.62 o
  -3  25   2     1405.08     1390.69     38.42 o
  -2  25   2       62.88       55.40     11.13 o
  -1  25   2      163.09      134.98     19.72 o
   0  25   2     1881.89     1927.29     58.66 o
   1  25   2      144.35      159.02     14.79 o
   2  25   2     2377.57     2307.40     49.76 o
   3  25   2       56.19       40.27     18.15 o
   4  25   2       14.15       18.97     10.56 o
   5  25   2      240.95      265.16     26.19 o
   6  25   2        0.36      -18.28     18.28 o
   7  25   2        4.84       -9.52     19.72 o
   8  25   2      179.32      177.57     27.42 o
  -8  26   2      947.20      910.42     45.44 o
  -7  26   2      117.19      138.51     24.52 o
  -6  26   2       69.34       43.95     20.62 o
  -5  26   2      357.33      293.23     16.51 o
  -4  26   2      423.70      425.29     21.68 o
  -3  26   2      269.78      309.34     18.55 o
  -2  26   2      919.28      839.83     41.14 o
  -1  26   2      755.10      862.55     39.15 o
   0  26   2      329.02      344.69     26.67 o
   1  26   2     2623.34     2458.51     60.95 o
   2  26   2      713.42      762.07     27.31 o
   3  26   2       47.13       40.80     24.05 o
   4  26   2      788.40      804.18     25.81 o
   5  26   2       42.91        4.57     18.11 o
   6  26   2      263.44      236.96     27.65 o
   7  26   2        2.54      -22.42     32.65 o
  -8  27   2       24.50        4.52     22.33 o
  -7  27   2      188.49      235.56     28.11 o
  -6  27   2       41.27       54.04     26.53 o
  -5  27   2      118.78      145.99     14.01 o
  -4  27   2      275.05      253.54     18.39 o
  -3  27   2      199.12      184.94     16.27 o
  -2  27   2      620.70      592.50     21.97 o
  -1  27   2      166.35      176.96     22.81 o
   0  27   2      834.80      816.17     38.47 o
   1  27   2     1126.00     1084.97     45.58 o
   2  27   2       60.66       66.79     13.45 o
   3  27   2      169.58      220.80     18.04 o
   4  27   2       40.06       31.69     11.96 o
   5  27   2      595.72      592.45     67.34 o
   6  27   2       60.76       94.89     23.09 o
   7  27   2       22.81       24.83     22.55 o
  -7  28   2       57.41       22.66     22.27 o
  -6  28   2      755.75      828.23     40.96 o
  -5  28   2      571.72      575.01     40.65 o
  -4  28   2      443.53      421.71     21.97 o
  -3  28   2      255.10      267.87     18.02 o
  -2  28   2     1407.13     1437.19     51.82 o
  -1  28   2      775.79      795.08     38.96 o
   0  28   2      220.57      220.36     24.29 o
   1  28   2      564.28      552.63     32.54 o
   2  28   2       93.77       48.50     12.70 o
   3  28   2      432.03      373.25     21.33 o
   4  28   2      217.97      243.90     32.32 o
   5  28   2      231.35      243.69     27.99 o
   6  28   2       98.36       95.00     25.17 o
  -7  29   2      761.99      787.77     59.52 o
  -6  29   2        0.34      -23.13     23.13 o
  -5  29   2      341.37      388.03     21.05 o
  -4  29   2      281.56      291.84     19.78 o
  -3  29   2      565.46      590.46     24.39 o
  -2  29   2      338.83      349.40     28.56 o
  -1  29   2        6.64        6.23     18.40 o
   0  29   2      497.98      475.97     32.22 o
   1  29   2      426.05      441.54     31.00 o
   2  29   2       30.21       16.83     11.58 o
   3  29   2      369.41      357.47     21.21 o
   4  29   2      320.28      361.16     20.97 o
   5  29   2      839.03      896.24     43.57 o
   6  29   2       58.70       55.21     31.97 o
  -6  30   2     1007.75     1017.50     46.48 o
  -5  30   2       65.45       59.94     31.92 o
  -4  30   2     1038.01     1113.08     34.42 o
  -3  30   2       90.37       47.22     12.63 o
  -2  30   2      211.84      193.28     26.87 o
  -1  30   2       53.86       40.25     21.09 o
   0  30   2        0.29        9.02     18.89 o
   1  30   2      579.28      581.15     64.62 o
   2  30   2      126.79      110.64     12.94 o
   3  30   2      142.47      139.61     16.98 o
   4  30   2      875.67      981.76     66.34 o
   5  30   2       61.14       39.21     53.40 o
  -5  31   2      344.61      351.86     21.09 o
  -4  31   2      112.83       83.40     15.80 o
  -3  31   2      542.47      621.67     36.94 o
  -2  31   2        4.87      -19.39     19.39 o
  -1  31   2       44.93       66.66     22.13 o
   0  31   2       58.85       40.96     22.79 o
   1  31   2       45.77       37.70     21.08 o
   2  31   2       71.04       74.98     21.57 o
   3  31   2      758.93      808.31     29.44 o
   4  31   2      382.19      362.06     29.94 o
  -4  32   2      324.02      307.14     29.26 o
  -3  32   2       35.59        8.84     20.51 o
  -2  32   2       15.52        0.29     20.13 o
  -1  32   2       30.11       -3.89     23.47 o
   0  32   2      203.11      239.02     28.86 o
   1  32   2      224.34      201.65     63.94 o
   2  32   2       43.46       89.08     22.71 o
   3  32   2       30.27       28.59     13.96 o
  -3  33   2      763.08      815.14     42.29 o
  -2  33   2      190.04      217.75     28.25 o
  -1  33   2      126.65      131.08     25.92 o
   0  33   2        7.90       -3.61     20.53 o
   1  33   2        7.07       13.03     24.83 o
   2  33   2        0.17      -18.78     19.10 o
 -13   0   3      445.19      432.64     38.09 o
 -11   0   3     1176.16     1213.56     57.14 o
  -9   0   3      899.29      795.21     42.86 o
  -7   0   3     1211.23     1142.13     46.94 o
  -5   0   3    12577.27    11755.30    301.35 o
  -3   0   3    21280.06    20119.86    279.92 o
  -1   0   3    17940.71    18997.90    230.25 o
   1   0   3    11490.33    10872.54    153.97 o
   3   0   3     1810.84     1719.29     28.47 o
   5   0   3      712.59      595.37     65.64 o
   7   0   3      683.70      720.38     42.18 o
   9   0   3      827.15      943.50     52.38 o
  11   0   3      262.78      240.13     30.61 o
 -13   1   3        0.28        1.96     15.58 o
 -12   1   3      763.83      719.06     32.44 o
 -11   1   3        2.86       -1.19     13.22 o
 -10   1   3      767.23      751.59     30.74 o
  -9   1   3       23.02       28.95     11.78 o
  -8   1   3     1147.46     1162.14     35.81 o
  -7   1   3      203.34      163.41     13.22 o
  -6   1   3     8630.41     8604.79    219.11 o
  -5   1   3      373.61      404.11      8.10 o
  -4   1   3    14137.62    13248.49    196.46 o
  -3   1   3     2503.88     2706.43     28.00 o
  -2   1   3     3455.86     3555.12     38.58 o
  -1   1   3      431.71      506.73      8.60 o
   0   1   3     2690.12     2751.03     28.71 o
   1   1   3      227.40      233.95      6.64 o
   2   1   3       66.14       70.69      4.46 o
   3   1   3        8.68       10.44      3.92 o
   4   1   3     1753.13     1798.27     27.32 o
   5   1   3       31.24       28.75      7.44 o
   6   1   3      994.00      980.84     99.32 o
   7   1   3      173.07      182.56     17.07 o
   8   1   3     3438.91     3399.08     79.81 o
   9   1   3      146.65      175.80     29.59 o
  10   1   3     4240.92     4134.88     94.22 o
  11   1   3       18.73       32.80     15.85 o
  12   1   3      201.19      198.47     22.55 o
 -13   2   3      137.21      133.18     29.59 o
 -12   2   3       61.63       63.53     15.98 o
 -11   2   3      717.72      661.29     46.26 o
 -10   2   3       74.72       88.00     20.41 o
  -9   2   3      153.58      130.22     14.82 o
  -8   2   3     2512.51     2469.40     58.15 o
  -7   2   3      552.32      532.60     19.07 o
  -6   2   3        0.48       11.23      5.57 o
  -5   2   3     3853.56     4111.91     48.80 o
  -4   2   3      434.32      424.46     12.96 o
  -3   2   3     8672.36     8606.08     86.74 o
  -2   2   3     5113.73     5720.36     55.31 o
  -1   2   3     6826.23     6821.16     70.42 o
   0   2   3     1210.55     1282.26     15.62 o
   1   2   3     2080.89     2022.92     23.93 o
   2   2   3      192.34      192.06      8.35 o
   3   2   3      180.14      232.55      9.62 o
   4   2   3       32.11       42.40      5.45 o
   5   2   3      451.18      396.94     14.93 o
   6   2   3      641.24      659.89     26.61 o
   7   2   3      398.06      414.71     36.05 o
   8   2   3      151.43      155.70     17.24 o
   9   2   3     1720.58     1828.60     52.67 o
  10   2   3       15.72       29.08     15.03 o
  11   2   3      570.81      587.34     30.50 o
  12   2   3        0.86       13.54     15.68 o
 -13   3   3      183.12      192.79     20.27 o
 -12   3   3      379.10      346.15     43.54 o
 -11   3   3       73.42      100.34     36.05 o
 -10   3   3     1174.15     1085.17     36.70 o
  -9   3   3      116.05       99.70     14.13 o
  -8   3   3      475.35      469.81     54.76 o
  -7   3   3     1138.63     1107.98     26.59 o
  -6   3   3     2071.78     2104.91     41.31 o
  -5   3   3     2491.64     2626.37     50.70 o
  -4   3   3     5610.25     5667.63     66.66 o
  -3   3   3     2132.37     2073.75     24.74 o
  -2   3   3     8921.35     9202.28     86.44 o
  -1   3   3      388.10      458.99      8.94 o
   0   3   3     7542.69     7618.83     67.43 o
   1   3   3      311.90      350.98      7.78 o
   2   3   3     3967.16     4162.99     49.84 o
   3   3   3      445.60      482.26     10.35 o
   4   3   3     1031.28     1057.86     14.75 o
   5   3   3       42.56       37.13      4.04 o
   6   3   3     1077.94     1079.73     51.03 o
   7   3   3      212.09      228.08     41.49 o
   8   3   3     1214.57     1278.21     67.68 o
   9   3   3       94.13      104.68     24.83 o
  10   3   3     1139.76     1097.06     39.86 o
  11   3   3        5.72       44.34     15.85 o
  12   3   3       70.89       99.25     17.96 o
 -13   4   3       28.12       26.30     14.60 o
 -12   4   3       56.32       78.23     15.97 o
 -11   4   3      710.10      662.04     29.73 o
 -10   4   3      215.25      218.43     18.14 o
  -9   4   3       43.94       46.26     12.26 o
  -8   4   3     1396.07     1299.54     37.37 o
  -7   4   3     1764.50     1781.30     33.09 o
  -6   4   3     1213.05     1142.80     17.06 o
  -5   4   3     1465.66     1362.92     21.34 o
  -4   4   3      615.94      744.93     16.66 o
  -3   4   3     4358.73     4401.51     53.35 o
  -2   4   3      161.09      171.30      7.30 o
  -1   4   3      387.56      415.86     10.75 o
   0   4   3     3272.96     3280.02     33.66 o
   1   4   3      397.50      344.70      9.17 o
   2   4   3     5675.61     5857.45     92.93 o
   3   4   3      809.46      999.51     16.95 o
   4   4   3      434.29      412.53     16.62 o
   5   4   3     1596.96     1579.97     25.32 o
   6   4   3     1229.89     1286.66     29.80 o
   7   4   3     2382.86     2352.10     59.47 o
   8   4   3        1.39       19.82     11.92 o
   9   4   3     2196.81     2292.42     60.27 o
  10   4   3       21.48       28.53     18.71 o
  11   4   3      947.94      992.51     37.20 o
  12   4   3       72.22       77.78     16.47 o
 -13   5   3      624.48      656.34     25.62 o
 -12   5   3      129.44      125.64     16.07 o
 -11   5   3        2.78        4.03     12.20 o
 -10   5   3      461.78      486.89     24.19 o
  -9   5   3      366.64      375.24     20.92 o
  -8   5   3      122.54      120.58     10.33 o
  -7   5   3     4995.74     4801.46     57.63 o
  -6   5   3     1458.39     1525.62     21.16 o
  -5   5   3     1528.76     1675.05     24.70 o
  -4   5   3     8598.96     8568.17     89.95 o
  -3   5   3     1403.52     1563.52     23.29 o
  -2   5   3    13270.01    13569.79    125.57 o
  -1   5   3       22.39        9.55      3.03 o
   0   5   3     1640.50     1618.85     18.96 o
   1   5   3       17.18       32.29      2.96 o
   2   5   3       15.19       31.72      4.24 o
   3   5   3     1112.92     1271.69     18.71 o
   4   5   3      524.70      477.04     12.97 o
   5   5   3     2853.59     2964.32     43.76 o
   6   5   3     2444.77     2358.83     45.06 o
   7   5   3     2056.52     2163.58     55.84 o
   8   5   3      332.90      384.02     24.83 o
   9   5   3      132.15      172.93     48.64 o
  10   5   3      390.00      466.33     25.41 o
  11   5   3        9.65       16.89     13.65 o
  12   5   3       13.27        0.00     27.21 o
 -13   6   3      229.72      289.10     39.45 o
 -12   6   3      588.50      578.13     37.41 o
 -11   6   3      669.47      664.03     26.58 o
 -10   6   3        6.99        7.94     13.60 o
  -9   6   3       26.50       35.68     14.29 o
  -8   6   3      213.65      254.68      9.39 o
  -7   6   3     3618.44     3378.38     60.71 o
  -6   6   3     3912.25     4038.75     58.51 o
  -5   6   3     5213.72     4879.11     57.55 o
  -4   6   3       64.18       76.72      5.20 o
  -3   6   3    11507.81    11474.73    118.09 o
  -2   6   3       82.63      113.94      6.25 o
  -1   6   3      406.90      374.49      7.78 o
   0   6   3    22225.29    22124.82    202.28 o
   1   6   3     7027.32     7591.85     85.90 o
   2   6   3     1684.24     1791.75     23.71 o
   3   6   3     3205.53     3332.57     39.24 o
   4   6   3      130.87      124.16      6.19 o
   5   6   3     5166.25     5121.94    107.52 o
   6   6   3      203.90      205.24      9.72 o
   7   6   3     5350.76     5619.29     91.77 o
   8   6   3      182.00      191.28     16.47 o
   9   6   3     2244.39     2150.54     60.54 o
  10   6   3      189.47      180.05     16.77 o
  11   6   3       42.98       35.33     24.49 o
  12   6   3       47.27       82.99     31.97 o
 -13   7   3       15.51       34.69     29.93 o
 -12   7   3      479.86      457.12     45.58 o
 -11   7   3        3.55       -0.82      8.81 o
 -10   7   3        1.42      -14.29     14.29 o
  -9   7   3     1058.29     1095.66     37.25 o
  -8   7   3       21.59       19.03      6.08 o
  -7   7   3     5715.46     5560.06     67.71 o
  -6   7   3     4712.32     4593.45     56.87 o
  -5   7   3     2231.92     2260.22     29.17 o
  -4   7   3     2182.70     2193.93     28.31 o
  -3   7   3     2039.79     2093.36     26.81 o
  -2   7   3     2234.11     1887.90     25.34 o
  -1   7   3     1182.25     1105.46     15.66 o
   0   7   3     2075.26     2057.82     23.30 o
   1   7   3      447.19      370.82     10.42 o
   2   7   3     1043.87     1063.95     16.83 o
   3   7   3     3662.07     3633.91     42.94 o
   4   7   3     5081.86     5032.04     56.76 o
   5   7   3      637.47      639.00     14.08 o
   6   7   3     3789.81     3517.76     51.21 o
   7   7   3     1352.34     1370.31     24.55 o
   8   7   3     2234.14     2381.15     57.93 o
   9   7   3      878.93      795.01     28.57 o
  10   7   3       42.07       34.69     26.53 o
  11   7   3       18.06      -14.29     25.85 o
 -13   8   3      397.04      437.40     48.30 o
 -12   8   3      338.56      390.46     44.22 o
 -11   8   3        5.75      -17.01     22.45 o
 -10   8   3      341.14      425.83     41.49 o
  -9   8   3      112.16      126.72      7.15 o
  -8   8   3     1374.23     1367.88     35.74 o
  -7   8   3     3553.90     3484.68     45.64 o
  -6   8   3     1128.71     1074.81     36.74 o
  -5   8   3     3386.43     3547.02     42.23 o
  -4   8   3      495.31      552.19     11.87 o
  -3   8   3      546.92      375.72     11.61 o
  -2   8   3     1984.71     2151.72     31.08 o
  -1   8   3     2002.32     1897.23     25.86 o
   0   8   3      618.56      631.71      9.57 o
   1   8   3     1395.58     1608.51     27.28 o
   2   8   3     4237.78     4085.50     50.54 o
   3   8   3       49.16       83.60      5.37 o
   4   8   3     2384.92     2283.38     28.11 o
   5   8   3     1600.97     1594.90     24.97 o
   6   8   3        2.88       11.56      6.46 o
   7   8   3     4157.71     4009.53     73.15 o
   8   8   3       63.64       83.20      9.09 o
   9   8   3      269.13      285.70     38.77 o
  10   8   3      294.25      262.57     40.13 o
  11   8   3      203.05      163.26     37.41 o
 -13   9   3       21.66       35.37     31.29 o
 -12   9   3       64.23       95.91     31.97 o
 -11   9   3      166.53      112.92     30.61 o
 -10   9   3      165.22      164.62     31.97 o
  -9   9   3      713.73      692.03     24.68 o
  -8   9   3       92.07      126.55      7.16 o
  -7   9   3      953.25     1023.44     18.67 o
  -6   9   3       10.82       16.93      5.03 o
  -5   9   3      514.31      663.38     13.46 o
  -4   9   3     5978.78     6103.66     67.23 o
  -3   9   3      906.99      962.07     16.07 o
  -2   9   3       84.03      116.82      6.83 o
  -1   9   3     1146.81     1012.87     13.88 o
   0   9   3       27.92       12.17      3.29 o
   1   9   3     9546.78    10052.33    115.07 o
   2   9   3       43.52       24.26      4.25 o
   3   9   3     3855.22     3816.60     41.99 o
   4   9   3     1193.08     1262.64     21.47 o
   5   9   3     2965.98     2915.78     39.55 o
   6   9   3     2398.16     2443.92     34.56 o
   7   9   3      403.15      443.82     12.54 o
   8   9   3     2529.37     2245.38     51.50 o
   9   9   3        0.46       24.49     24.49 o
  10   9   3      113.47      116.32     34.01 o
  11   9   3       74.00       65.30     32.65 o
 -12  10   3      181.05      167.34     36.05 o
 -11  10   3       56.38      125.85     31.97 o
 -10  10   3      246.08      237.41     35.37 o
  -9  10   3       11.51        2.44     11.02 o
  -8  10   3     4024.78     3795.15    196.59 o
  -7  10   3       79.88       87.93      6.15 o
  -6  10   3     1922.21     1983.37     31.88 o
  -5  10   3     3748.99     4013.49     47.42 o
  -4  10   3       17.07        6.62      5.22 o
  -3  10   3     2330.01     2379.04     30.69 o
  -2  10   3     1257.59     1238.82     26.79 o
  -1  10   3       13.71       21.37      3.68 o
   0  10   3      733.98      546.64     10.19 o
   1  10   3      237.95      268.29     17.93 o
   2  10   3      409.71      364.93      9.53 o
   3  10   3      525.44      550.90     16.01 o
   4  10   3     2794.16     2694.32     34.53 o
   5  10   3      209.33      198.76     11.67 o
   6  10   3     2794.84     2748.15     37.77 o
   7  10   3      451.51      485.03     31.97 o
   8  10   3      203.80      182.53     42.52 o
   9  10   3      820.60      806.09     60.54 o
  10  10   3      400.32      305.43     43.54 o
  11  10   3        8.66      -21.09     28.57 o
 -12  11   3       17.62       -1.36     29.25 o
 -11  11   3     1036.24     1113.56     70.75 o
 -10  11   3        2.21        7.21     13.95 o
  -9  11   3      455.50      458.78     38.43 o
  -8  11   3      224.52      237.40     19.24 o
  -7  11   3      513.32      491.99     20.45 o
  -6  11   3      493.51      449.25     11.98 o
  -5  11   3       47.29       58.05      6.52 o
  -4  11   3      421.63      462.03     11.61 o
  -3  11   3      165.27      172.48      7.50 o
  -2  11   3      964.14      751.32     17.33 o
  -1  11   3     3526.29     3394.86     35.53 o
   0  11   3     2594.72     2777.46     28.18 o
   1  11   3    12134.33    12092.63    127.31 o
   2  11   3     6183.48     6285.78     73.69 o
   3  11   3     6133.91     6167.37     68.70 o
   4  11   3        9.51       17.63      4.88 o
   5  11   3      316.16      311.36     10.21 o
   6  11   3      223.48      228.10     27.63 o
   7  11   3      169.39      188.25     22.11 o
   8  11   3     2095.91     2036.29     53.10 o
   9  11   3       65.25       57.82     29.25 o
  10  11   3        4.16       29.93     30.61 o
  11  11   3      415.81      294.55     44.90 o
 -12  12   3      158.67      129.93     38.09 o
 -11  12   3       10.35       23.13     26.53 o
 -10  12   3      802.67      799.79     29.84 o
  -9  12   3      162.86      176.11     26.53 o
  -8  12   3     1329.94     1391.49     36.14 o
  -7  12   3      213.20      187.22     15.06 o
  -6  12   3     1882.79     1857.19     31.93 o
  -5  12   3     2029.41     2273.75     35.39 o
  -4  12   3     2727.82     2880.23     36.74 o
  -3  12   3     6474.11     6723.02     75.34 o
  -2  12   3     1687.52     1722.79     27.21 o
  -1  12   3      501.63      461.41      9.31 o
   0  12   3     2274.73     2104.95     22.79 o
   1  12   3     1480.61     1412.16     20.24 o
   2  12   3      851.53      730.04     13.95 o
   3  12   3      236.84      274.38      9.73 o
   4  12   3     2661.04     2609.45     34.29 o
   5  12   3     1741.08     1780.57     27.17 o
   6  12   3     1802.51     1786.77     45.64 o
   7  12   3      626.19      648.00     39.11 o
   8  12   3      279.98      308.11     32.99 o
   9  12   3      206.79      195.58     15.43 o
  10  12   3     1050.72     1078.19     72.11 o
  11  12   3        1.44      -19.05     28.57 o
 -12  13   3      111.73      129.25     40.13 o
 -11  13   3     1153.78     1236.00     75.51 o
 -10  13   3        2.72       13.96     13.38 o
  -9  13   3     1002.37     1008.68     37.37 o
  -8  13   3        2.26        6.53     11.21 o
  -7  13   3     3800.36     3866.99     71.48 o
  -6  13   3     1803.67     1780.13     27.44 o
  -5  13   3      173.77      141.71      6.65 o
  -4  13   3     1528.92     1404.15     22.21 o
  -3  13   3        7.40       -4.65      4.65 o
  -2  13   3      676.28      656.63     14.15 o
  -1  13   3     1884.23     1906.87     26.56 o
   0  13   3      582.15      595.70      9.88 o
   1  13   3    10975.39    11205.15    109.72 o
   2  13   3      119.06      140.45      7.43 o
   3  13   3     2496.03     2261.46     31.03 o
   4  13   3      162.79      185.40      8.10 o
   5  13   3      926.01     1011.62     18.49 o
   6  13   3     2568.27     2550.17     53.03 o
   7  13   3      101.33      122.72     16.10 o
   8  13   3      137.33      132.90     17.92 o
   9  13   3      158.62      181.15     26.53 o
  10  13   3        9.96       52.38     34.01 o
  11  13   3     1026.81     1125.12     79.59 o
 -12  14   3      135.30      155.78     42.18 o
 -11  14   3       23.56      104.08     35.37 o
 -10  14   3      399.20      413.79     24.82 o
  -9  14   3        0.88       -2.36     13.89 o
  -8  14   3     1112.21     1186.85     34.47 o
  -7  14   3      161.57      197.34     16.30 o
  -6  14   3      690.77      669.65     15.62 o
  -5  14   3      950.53      964.13     23.73 o
  -4  14   3      449.94      463.79     12.19 o
  -3  14   3      366.58      326.98      9.58 o
  -2  14   3      394.07      344.92     10.57 o
  -1  14   3      148.63      178.46      6.69 o
   0  14   3     4749.20     4837.67     49.95 o
   1  14   3      791.87      822.31     17.70 o
   2  14   3     4954.67     4902.96     57.30 o
   3  14   3        0.02        3.70      5.10 o
   4  14   3     1375.58     1313.62     21.66 o
   5  14   3       16.28       26.77      8.21 o
   6  14   3      364.71      412.18     21.01 o
   7  14   3     1571.53     1542.00     66.89 o
   8  14   3       14.11       -9.68     18.37 o
   9  14   3      100.23       93.59     17.06 o
  10  14   3       35.05       29.93     33.33 o
  11  14   3       12.12       41.49     34.01 o
 -12  15   3      233.77      263.25     48.98 o
 -11  15   3      801.05      912.61     33.69 o
 -10  15   3       49.43       35.45     16.23 o
  -9  15   3     2832.41     2710.14     70.61 o
  -8  15   3      502.27      568.92     27.47 o
  -7  15   3     2841.53     2944.13     60.32 o
  -6  15   3     1032.80     1141.20     20.56 o
  -5  15   3        8.57        8.86      5.49 o
  -4  15   3      354.37      385.81     11.92 o
  -3  15   3      157.92      179.71      8.85 o
  -2  15   3      248.18      253.96     10.50 o
  -1  15   3       68.45       46.70      3.98 o
   0  15   3      223.80      279.19     10.24 o
   1  15   3     1153.71     1086.34     21.42 o
   2  15   3       13.63       14.44      7.89 o
   3  15   3     2050.79     1986.66     29.10 o
   4  15   3       43.01       45.04      7.12 o
   5  15   3     1926.76     1923.80     34.61 o
   6  15   3       78.40       91.15     19.88 o
   7  15   3       84.47       53.48     14.65 o
   8  15   3      181.33      150.03     20.13 o
   9  15   3       23.74       21.09     21.77 o
  10  15   3        4.85       12.24     30.61 o
 -11  16   3       35.63       44.42     19.05 o
 -10  16   3     1043.41     1016.98     40.14 o
  -9  16   3       11.78       40.68     26.87 o
  -8  16   3     1597.79     1571.54     41.72 o
  -7  16   3      392.29      393.05     35.63 o
  -6  16   3     1029.96     1063.11     20.06 o
  -5  16   3        7.48       13.51      5.94 o
  -4  16   3      312.73      319.70     11.25 o
  -3  16   3       53.95       91.26      8.46 o
  -2  16   3      349.22      363.94     13.64 o
  -1  16   3       95.65       85.34      4.82 o
   0  16   3     4692.55     4486.48     64.34 o
   1  16   3     1128.40     1155.75     25.07 o
   2  16   3     5557.50     5481.55     70.55 o
   3  16   3     2079.45     2098.06     30.72 o
   4  16   3     2203.80     2221.96     31.80 o
   5  16   3       21.62       21.46     12.09 o
   6  16   3      120.63      106.99     15.31 o
   7  16   3      215.24      185.87     18.05 o
   8  16   3        3.08       -8.35     15.68 o
   9  16   3        2.53       10.71     16.61 o
  10  16   3        2.44      -13.43     17.35 o
 -11  17   3      464.98      412.39     34.35 o
 -10  17   3        1.18       37.47     18.62 o
  -9  17   3     2067.15     2149.47     52.27 o
  -8  17   3        0.21       38.74     14.62 o
  -7  17   3      712.26      712.75     32.74 o
  -6  17   3       38.73       27.26      5.68 o
  -5  17   3      587.48      600.77     15.21 o
  -4  17   3       24.30        8.74      7.85 o
  -3  17   3      451.77      470.40     17.18 o
  -2  17   3       53.71       65.67      8.67 o
  -1  17   3     1081.93     1024.35     32.50 o
   0  17   3        4.76        8.79      9.31 o
   1  17   3     2107.05     1928.23     57.24 o
   2  17   3      266.38      291.17     13.61 o
   3  17   3     4067.71     4048.83     56.44 o
   4  17   3        0.13        4.80      6.09 o
   5  17   3     2231.78     2152.71     82.96 o
   6  17   3       25.96       37.75     13.95 o
   7  17   3      165.69      179.41     17.94 o
   8  17   3        9.87       24.86     17.87 o
   9  17   3       66.33       89.27     20.49 o
  10  17   3        2.34      -11.50     15.31 o
 -11  18   3        1.39       18.33     17.76 o
 -10  18   3     2347.70     2400.16     69.29 o
  -9  18   3       19.02       21.79     15.32 o
  -8  18   3     2265.35     2265.06     59.68 o
  -7  18   3       88.09       66.51     14.98 o
  -6  18   3      692.21      665.92     15.20 o
  -5  18   3        0.34        0.69      6.82 o
  -4  18   3      120.23      156.32     19.60 o
  -3  18   3      380.16      365.75     18.66 o
  -2  18   3        2.90        0.36      7.19 o
  -1  18   3      275.08      237.06     26.05 o
   0  18   3     1211.52     1103.04     26.02 o
   1  18   3        2.73       -4.47      7.12 o
   2  18   3     3535.52     3477.00     83.87 o
   3  18   3     2919.07     2824.90     47.74 o
   4  18   3     4247.35     4276.31     57.77 o
   5  18   3      312.33      314.76     20.14 o
   6  18   3      168.44      166.62     17.94 o
   7  18   3        1.79      -11.91     13.34 o
   8  18   3        0.99      -11.25     14.16 o
   9  18   3        5.56       -9.25     26.19 o
  10  18   3      134.63      151.22     50.68 o
 -11  19   3      269.38      272.10     27.09 o
 -10  19   3        5.37       47.12     19.75 o
  -9  19   3     1333.71     1392.71     43.24 o
  -8  19   3       16.53       45.55     15.98 o
  -7  19   3      799.08      848.09     37.92 o
  -6  19   3        0.44        7.63      7.07 o
  -5  19   3     1020.17      947.32     24.58 o
  -4  19   3      227.60      181.30     12.90 o
  -3  19   3      138.73      144.30     11.62 o
  -2  19   3      171.77      188.25     11.73 o
  -1  19   3     1355.16     1334.78     30.52 o
   0  19   3        0.18       -6.15      7.49 o
   1  19   3     3602.83     3530.48     55.56 o
   2  19   3       12.25        0.25      8.37 o
   3  19   3     4702.34     4497.00     68.67 o
   4  19   3        2.65        7.26      8.30 o
   5  19   3     1602.00     1624.88     50.51 o
   6  19   3       17.65        9.40     16.27 o
   7  19   3       43.37       38.37     20.78 o
   8  19   3       80.08      111.73     23.77 o
   9  19   3      105.67      128.76     23.89 o
 -10  20   3     1428.19     1437.36     68.02 o
  -9  20   3        6.48       32.01     20.24 o
  -8  20   3     1596.09     1662.40     54.68 o
  -7  20   3        2.15       12.77     17.07 o
  -6  20   3     1977.83     2112.59     39.44 o
  -5  20   3        8.98       21.13      9.20 o
  -4  20   3      327.50      331.64     15.92 o
  -3  20   3      650.74      661.59     20.80 o
  -2  20   3       97.08       86.08     11.29 o
  -1  20   3      259.81      219.70     16.83 o
   0  20   3      466.58      471.41     18.44 o
   1  20   3      377.35      361.49     16.89 o
   2  20   3     4204.13     4067.50     63.42 o
   3  20   3      108.20      116.79     11.61 o
   4  20   3     1636.60     1620.56     33.78 o
   5  20   3      112.19      134.41     19.65 o
   6  20   3      675.91      673.81     52.38 o
   7  20   3       97.88       66.62     19.85 o
   8  20   3       86.54       79.61     40.13 o
   9  20   3        0.89      -17.69     23.13 o
 -10  21   3      153.00      223.65     27.28 o
  -9  21   3      689.83      700.40     38.06 o
  -8  21   3       16.47        9.24     18.69 o
  -7  21   3     1730.08     1836.99     97.96 o
  -6  21   3       85.26       83.55      8.01 o
  -5  21   3      528.42      603.19     20.65 o
  -4  21   3     1431.74     1394.38     37.70 o
  -3  21   3       54.53       49.41     10.11 o
  -2  21   3      597.13      575.22     21.91 o
  -1  21   3       78.13       85.13      8.93 o
   0  21   3       17.19       13.26      8.56 o
   1  21   3      636.19      589.46     28.63 o
   2  21   3      253.59      240.32     14.43 o
   3  21   3     1133.47     1203.15     45.70 o
   4  21   3      128.21      171.31     12.95 o
   5  21   3     1524.19     1414.35     48.55 o
   6  21   3        6.28       -2.76     17.24 o
   7  21   3      146.99      182.21     24.20 o
   8  21   3       46.10       58.45     21.69 o
   9  21   3       12.92      -11.56     24.49 o
 -10  22   3     1196.51     1144.53     94.21 o
  -9  22   3       10.50       55.69     22.66 o
  -8  22   3      797.14      869.66     85.37 o
  -7  22   3       41.60       65.18     19.22 o
  -6  22   3       14.77       22.19      9.03 o
  -5  22   3      274.74      308.43     15.92 o
  -4  22   3      134.18      121.15     12.67 o
  -3  22   3      365.01      311.84     15.52 o
  -2  22   3        5.51        0.44      9.64 o
  -1  22   3      503.99      547.63     29.82 o
   0  22   3       41.49       32.64      8.77 o
   1  22   3       12.00       16.75     10.18 o
   2  22   3     4286.51     4278.31     88.96 o
   3  22   3      566.32      582.22     20.93 o
   4  22   3     2625.85     2581.22     47.09 o
   5  22   3      784.95      790.95     37.74 o
   6  22   3      855.85      819.06     40.81 o
   7  22   3      568.67      608.92     35.58 o
   8  22   3      354.61      457.92     32.93 o
   9  22   3       29.26       54.31     22.21 o
 -10  23   3      122.06      184.35     42.86 o
  -9  23   3     1402.47     1446.99     56.80 o
  -8  23   3      134.32      133.80     23.78 o
  -7  23   3      381.76      413.19     62.92 o
  -6  23   3      647.33      715.03     23.08 o
  -5  23   3     1069.65     1085.12     36.52 o
  -4  23   3       68.64       78.35     11.97 o
  -3  23   3      119.15       94.00     14.62 o
  -2  23   3     2816.21     2682.30     53.01 o
  -1  23   3        9.81        8.19     13.92 o
   0  23   3      781.80      792.89     21.04 o
   1  23   3      160.06      179.79     14.73 o
   2  23   3      141.01      123.78     15.23 o
   3  23   3     1330.05     1310.49     31.56 o
   4  23   3      526.95      548.34     28.89 o
   5  23   3     1456.98     1518.32     52.42 o
   6  23   3      884.99      893.69     51.70 o
   7  23   3       59.15       41.65     21.10 o
   8  23   3       12.57        1.45     21.50 o
  -9  24   3       30.46       24.86     23.33 o
  -8  24   3      172.75      224.03     27.40 o
  -7  24   3       16.37       13.72     18.96 o
  -6  24   3       87.81      103.62     12.61 o
  -5  24   3       58.39       70.76     11.86 o
  -4  24   3       46.77       27.81     11.19 o
  -3  24   3       78.92       94.83     13.94 o
  -2  24   3     2690.52     2601.83     51.86 o
  -1  24   3      266.73      236.14     37.75 o
   0  24   3       48.54       56.19     17.03 o
   1  24   3      669.70      628.18     24.61 o
   2  24   3      966.11      839.97     28.79 o
   3  24   3      173.76      132.26     13.38 o
   4  24   3      977.47      951.77     27.04 o
   5  24   3      377.40      396.90     29.34 o
   6  24   3      928.64      939.86     80.95 o
   7  24   3     1007.10     1027.89     46.63 o
   8  24   3       73.35       22.39     22.27 o
  -9  25   3      423.45      484.75     36.78 o
  -8  25   3      309.57      269.64     29.33 o
  -7  25   3      438.20      456.62     32.95 o
  -6  25   3      237.26      229.40     25.62 o
  -5  25   3      417.93      375.73     18.38 o
  -4  25   3      486.61      571.91     24.91 o
  -3  25   3        1.79       -5.54     10.96 o
  -2  25   3       36.89       46.01     11.00 o
  -1  25   3     1559.92     1484.50     51.46 o
   0  25   3     1268.17     1166.75     63.94 o
   1  25   3      107.17       95.04     23.85 o
   2  25   3      331.19      275.37     18.71 o
   3  25   3     1228.67     1196.91     39.28 o
   4  25   3        4.36       22.83     13.45 o
   5  25   3      332.29      360.89     43.88 o
   6  25   3      249.32      194.60     26.21 o
   7  25   3      103.42      142.36     28.57 o
  -8  26   3      756.13      804.04     43.05 o
  -7  26   3       24.53        2.01     20.19 o
  -6  26   3     1619.75     1718.41     48.88 o
  -5  26   3      264.35      263.41     23.27 o
  -4  26   3       39.48       49.60     17.81 o
  -3  26   3      254.39      262.74     17.85 o
  -2  26   3     1297.48     1203.70     30.15 o
  -1  26   3     1139.24     1073.56     43.92 o
   0  26   3     2138.08     2034.13    134.01 o
   1  26   3       71.27       62.39     11.89 o
   2  26   3      151.05      133.17     15.84 o
   3  26   3      209.53      226.64     18.11 o
   4  26   3      793.72      791.15     31.13 o
   5  26   3      115.20       69.26     21.58 o
   6  26   3      357.39      373.09     31.02 o
   7  26   3      140.29      175.25     28.33 o
  -8  27   3      107.97      199.65     69.38 o
  -7  27   3        3.34       30.64     21.58 o
  -6  27   3     1236.45     1327.23     72.29 o
  -5  27   3      367.27      375.74     19.29 o
  -4  27   3      239.82      231.04     18.09 o
  -3  27   3      396.14      363.17     19.74 o
  -2  27   3     1362.48     1380.05     51.02 o
  -1  27   3      186.67      150.50     22.11 o
   0  27   3       16.74        4.42     17.14 o
   1  27   3     1228.43     1162.25     45.15 o
   2  27   3       37.25       -4.13     12.17 o
   3  27   3       65.91       50.52     15.12 o
   4  27   3        5.64       15.73     11.99 o
   5  27   3      204.72      218.29     25.96 o
   6  27   3      671.02      688.59     39.91 o
  -7  28   3       17.41      -16.74     20.62 o
  -6  28   3     1025.81     1057.15     72.14 o
  -5  28   3      651.32      741.02     39.82 o
  -4  28   3        2.56       -1.31     13.05 o
  -3  28   3     1186.61     1174.48     33.17 o
  -2  28   3      475.13      436.60    109.52 o
  -1  28   3     1101.43     1002.96     44.70 o
   0  28   3       59.16       33.33     18.28 o
   1  28   3        1.51      -12.14     15.85 o
   2  28   3       77.63       67.29     13.85 o
   3  28   3        0.54        0.37     13.48 o
   4  28   3       61.15       51.04     13.07 o
   5  28   3       13.63       50.37     22.36 o
   6  28   3      211.17      183.38     28.14 o
  -7  29   3      322.17      330.03     35.71 o
  -6  29   3      219.70      181.46     26.13 o
  -5  29   3      112.92      149.23     29.88 o
  -4  29   3      996.91     1081.35     38.42 o
  -3  29   3       23.20        3.40     11.36 o
  -2  29   3     1008.34     1022.81     51.70 o
  -1  29   3      343.66      311.51     30.61 o
   0  29   3      182.46      151.77     24.04 o
   1  29   3      107.50       95.67     21.39 o
   2  29   3       20.06        4.65     12.39 o
   3  29   3      642.24      621.39     27.02 o
   4  29   3      150.79      191.95     18.73 o
   5  29   3      160.69      146.29     25.65 o
  -6  30   3       23.51       18.87     21.57 o
  -5  30   3      779.24      819.89     30.67 o
  -4  30   3       12.54        3.75     13.87 o
  -3  30   3      826.87      855.88     42.23 o
  -2  30   3       76.09       59.54     20.72 o
  -1  30   3      602.50      599.88     36.78 o
   0  30   3       65.43       78.08     46.60 o
   1  30   3       38.97       46.16     20.13 o
   2  30   3        5.91        4.46     11.74 o
   3  30   3       13.50       10.90     16.20 o
   4  30   3       55.17       35.59     14.72 o
   5  30   3      576.54      677.95     39.15 o
  -5  31   3       28.57       31.24     15.21 o
  -4  31   3      379.09      390.18     25.91 o
  -3  31   3      156.84      187.07     26.31 o
  -2  31   3     1041.56     1079.75     48.23 o
  -1  31   3      601.77      501.21     34.87 o
   0  31   3       62.75       50.26     32.31 o
   1  31   3       23.33       15.64     21.08 o
   2  31   3        0.33       20.89     20.58 o
   3  31   3        2.37       -0.49     13.92 o
   4  31   3      104.32      125.97     21.03 o
  -4  32   3        2.09      -11.14     12.86 o
  -3  32   3      621.44      645.39     39.06 o
  -2  32   3       65.55      105.72     24.74 o
  -1  32   3      359.84      397.93     66.66 o
   0  32   3      163.81      140.31     26.21 o
   1  32   3       30.73       41.13     22.18 o
   2  32   3        9.69       16.51     20.64 o
   3  32   3       70.97       82.61     21.23 o
  -2  33   3      652.99      754.32     43.09 o
  -1  33   3       61.26       69.19     23.81 o
   0  33   3      476.94      552.54     59.18 o
   1  33   3        2.50        1.47     21.41 o
 -12   0   4      667.58      724.46     47.62 o
 -10   0   4     2832.48     2577.45     91.83 o
  -8   0   4        4.81       -6.12     14.29 o
  -6   0   4     1973.84     2039.89     48.04 o
  -4   0   4     1763.09     2081.15     48.00 o
  -2   0   4    22294.14    23837.12    289.71 o
   0   0   4     4047.78     3683.99     50.85 o
   2   0   4     2848.98     3070.60     50.02 o
   4   0   4      398.23      362.04     37.75 o
   6   0   4     1108.75     1092.47     52.38 o
   8   0   4      402.81      446.92     38.77 o
  10   0   4     1990.23     2089.03     86.39 o
 -13   1   4      544.13      543.58     31.29 o
 -12   1   4       19.21       30.49     25.17 o
 -11   1   4     1579.29     1528.01     47.36 o
 -10   1   4      592.78      659.41     30.47 o
  -9   1   4       14.55       14.22     11.91 o
  -8   1   4       88.07       69.55     12.51 o
  -7   1   4      142.82      161.23     14.43 o
  -6   1   4      877.01      869.14     23.02 o
  -5   1   4      174.65      236.79      7.53 o
  -4   1   4      956.25     1138.10     15.01 o
  -3   1   4    23924.11    25856.20    236.26 o
  -2   1   4      330.56      334.96      7.55 o
  -1   1   4     6349.92     6231.23     61.40 o
   0   1   4      481.23      451.97      8.99 o
   1   1   4     2608.66     2468.15     27.57 o
   2   1   4     1529.46     1728.43     20.43 o
   3   1   4     3603.52     3695.05     42.10 o
   4   1   4      671.32      736.41     13.36 o
   5   1   4     1049.68     1133.39     35.10 o
   6   1   4      227.42      218.65     18.03 o
   7   1   4      340.72      331.27     25.85 o
   8   1   4       11.34       23.13     15.65 o
   9   1   4      727.81      752.63     55.44 o
  10   1   4       32.63       35.88     17.07 o
  11   1   4     1047.46     1068.87     42.52 o
 -13   2   4       80.46      106.31     18.96 o
 -12   2   4      419.55      431.41     26.61 o
 -11   2   4      331.87      383.94     28.57 o
 -10   2   4     1270.60     1237.91     40.54 o
  -9   2   4      320.46      293.26     33.67 o
  -8   2   4      273.18      271.13     34.01 o
  -7   2   4      908.82      862.99     29.72 o
  -6   2   4      523.16      563.51     16.53 o
  -5   2   4     3262.78     3331.26     74.70 o
  -4   2   4     2574.38     2681.29     28.57 o
  -3   2   4      583.80      733.57     11.93 o
  -2   2   4    36364.59    37072.15    336.27 o
  -1   2   4      884.56      744.29     13.70 o
   0   2   4     6419.86     6433.51     59.12 o
   1   2   4       25.22       19.18      3.81 o
   2   2   4     2444.17     2334.70     24.39 o
   3   2   4      526.26      579.30     18.48 o
   4   2   4      435.99      491.06     10.81 o
   5   2   4      153.38      169.67     15.01 o
   6   2   4       60.29       43.62     12.09 o
   7   2   4     1287.44     1197.94     40.75 o
   8   2   4     1002.20     1035.06     51.02 o
   9   2   4        4.77       11.01     14.13 o
  10   2   4     1296.06     1274.74     50.34 o
  11   2   4      130.64      183.86     25.85 o
 -13   3   4      976.45      970.60     61.22 o
 -12   3   4      333.22      357.92     28.23 o
 -11   3   4      573.68      610.41     30.02 o
 -10   3   4      289.07      256.08     37.07 o
  -9   3   4     3594.95     3584.40     80.70 o
  -8   3   4      426.58      398.52     21.85 o
  -7   3   4      405.31      364.44     11.19 o
  -6   3   4     3104.17     3085.85     45.67 o
  -5   3   4      279.59      362.83     13.29 o
  -4   3   4     1295.51     1503.49     20.12 o
  -3   3   4    20140.44    20718.87    190.14 o
  -2   3   4     1254.95     1390.92     16.47 o
  -1   3   4    20894.02    20782.59    192.31 o
   0   3   4     1366.59     1503.39     17.70 o
   1   3   4     4443.35     4058.75     42.08 o
   2   3   4     1691.93     1778.96     19.48 o
   3   3   4     6739.07     6693.67     78.46 o
   4   3   4      877.17     1025.82     15.37 o
   5   3   4      229.89      215.63      9.02 o
   6   3   4      133.09      114.83     16.33 o
   7   3   4      912.76      872.77     34.38 o
   8   3   4      281.22      291.99     22.75 o
   9   3   4     1845.19     1851.65     55.29 o
  10   3   4      163.35      167.81     20.59 o
  11   3   4      432.79      472.87     29.08 o
 -13   4   4       92.20      108.45     18.87 o
 -12   4   4      235.83      285.51     22.23 o
 -11   4   4        7.66       23.43     14.21 o
 -10   4   4     2287.74     2371.85     60.53 o
  -9   4   4     1029.32      970.96     34.14 o
  -8   4   4       14.03       31.23     14.63 o
  -7   4   4     1549.30     1516.40     30.53 o
  -6   4   4        7.98       -0.89      5.04 o
  -5   4   4     2597.10     2774.33     34.67 o
  -4   4   4     8611.03     8787.41    101.81 o
  -3   4   4     5792.82     5839.23     53.61 o
  -2   4   4    10517.58    10500.55    116.19 o
  -1   4   4      743.60      829.19     11.26 o
   0   4   4     7871.11     7508.09     67.89 o
   1   4   4        5.91       23.07      3.38 o
   2   4   4     6004.07     5945.20     64.71 o
   3   4   4     2819.26     3018.17     34.09 o
   4   4   4     2501.38     2527.29     38.35 o
   5   4   4     1344.74     1370.51     25.41 o
   6   4   4      462.51      475.79     24.12 o
   7   4   4      119.90      107.58     15.49 o
   8   4   4     1061.26     1083.26     40.65 o
   9   4   4       28.46       65.16     16.67 o
  10   4   4     1007.30     1081.13     44.90 o
  11   4   4        0.54        6.58     15.33 o
 -13   5   4      515.90      537.43     57.48 o
 -12   5   4      159.16      152.65     18.23 o
 -11   5   4     1293.73     1255.35     40.85 o
 -10   5   4        8.25        3.73     20.07 o
  -9   5   4      631.68      606.93     34.35 o
  -8   5   4     2501.43     2470.57     59.47 o
  -7   5   4      895.44      835.91     21.50 o
  -6   5   4     1758.08     1866.20     52.76 o
  -5   5   4      101.01       99.44      9.03 o
  -4   5   4      366.91      315.90     10.32 o
  -3   5   4     1271.12     1357.58     16.01 o
  -2   5   4     2133.67     2320.94     28.31 o
  -1   5   4     5725.87     5427.40     50.92 o
   0   5   4      298.15      345.17      8.35 o
   1   5   4      937.32      861.95     13.21 o
   2   5   4      186.01      218.87     12.13 o
   3   5   4     1752.32     1718.34     24.35 o
   4   5   4     5101.95     4972.42     56.92 o
   5   5   4      209.69      205.06      9.09 o
   6   5   4        3.72        1.04      6.80 o
   7   5   4      116.51      112.24     29.93 o
   8   5   4      677.48      718.52     51.02 o
   9   5   4     1131.14     1142.26     58.16 o
  10   5   4       34.15       50.81     16.23 o
  11   5   4      257.89      247.39     21.62 o
 -13   6   4       36.47       27.88     13.95 o
 -12   6   4      768.46      785.01     31.19 o
 -11   6   4      486.97      475.69     25.41 o
 -10   6   4      520.40      481.22     25.01 o
  -9   6   4        3.79       -2.74     20.41 o
  -8   6   4       55.12       57.73     13.45 o
  -7   6   4      547.54      611.52     15.18 o
  -6   6   4       76.83       81.51      7.14 o
  -5   6   4     1895.68     1811.59     25.65 o
  -4   6   4      478.80      476.94     11.57 o
  -3   6   4       29.42       17.32      3.51 o
  -2   6   4     7075.55     7303.25     81.30 o
  -1   6   4      936.25      945.97     13.27 o
   0   6   4      264.07      195.83      6.43 o
   1   6   4      256.32      269.39      6.62 o
   2   6   4     4018.91     4319.23     54.69 o
   3   6   4     4465.71     4430.50     67.19 o
   4   6   4       56.86       71.47      6.19 o
   5   6   4     2766.22     2780.90     38.84 o
   6   6   4       26.59       41.12     10.65 o
   7   6   4        7.82        0.08     11.70 o
   8   6   4      539.20      592.08     29.53 o
   9   6   4      218.50      223.01     19.75 o
  10   6   4      169.62      158.21     18.11 o
  11   6   4       17.11       10.84     15.65 o
 -13   7   4      165.82      196.59     38.09 o
 -12   7   4      184.38      229.95     17.35 o
 -11   7   4      234.95      237.90     18.63 o
 -10   7   4      106.60       92.83     19.73 o
  -9   7   4     1304.53     1247.66     37.69 o
  -8   7   4      513.43      491.65     18.80 o
  -7   7   4       86.04       99.82     10.02 o
  -6   7   4     6818.23     6825.24     82.14 o
  -5   7   4       59.16       42.96      5.50 o
  -4   7   4      921.27      897.68     21.80 o
  -3   7   4     4242.60     4057.97     51.76 o
  -2   7   4      491.84      474.13     10.80 o
  -1   7   4      345.76      344.89      8.11 o
   0   7   4      203.25      269.12      8.19 o
   1   7   4      586.40      602.42      9.99 o
   2   7   4     4039.46     4071.92     49.69 o
   3   7   4      162.16      192.00     12.83 o
   4   7   4     2243.85     2179.76     28.01 o
   5   7   4      900.90      868.05     18.21 o
   6   7   4     1314.60     1231.66     29.00 o
   7   7   4       68.29       68.55      8.57 o
   8   7   4       59.85       56.05     14.00 o
   9   7   4      407.15      408.63     30.27 o
  10   7   4       33.72       40.76     13.32 o
  11   7   4      704.58      629.23     57.82 o
 -13   8   4      386.29      327.88     46.26 o
 -12   8   4      229.50      243.53     38.09 o
 -11   8   4     1241.27     1267.53     36.65 o
 -10   8   4      516.93      495.75     23.69 o
  -9   8   4       50.68       63.21      8.73 o
  -8   8   4      800.82      797.55     38.89 o
  -7   8   4     6246.31     6062.90     74.68 o
  -6   8   4       10.88       28.80      6.25 o
  -5   8   4     1280.15     1190.90     22.70 o
  -4   8   4      395.40      556.81     18.16 o
  -3   8   4       96.73       83.43      6.85 o
  -2   8   4     5604.77     5625.04     52.39 o
  -1   8   4      377.93      342.33     11.24 o
   0   8   4     2816.10     3404.00     36.74 o
   1   8   4      258.06      203.32      6.59 o
   2   8   4     6117.96     6202.06     77.41 o
   3   8   4     1973.03     1951.64     27.42 o
   4   8   4       94.95      111.54      6.82 o
   5   8   4      847.17      896.05     20.70 o
   6   8   4       78.71      115.66     15.87 o
   7   8   4      530.08      543.71     28.27 o
   8   8   4       12.96        4.57     12.04 o
   9   8   4       75.34       95.84     14.16 o
  10   8   4     1037.93      987.71     67.34 o
  11   8   4      255.42      226.52     42.18 o
 -13   9   4      102.73      119.04     36.73 o
 -12   9   4      502.75      581.61     53.74 o
 -11   9   4       12.34        5.44     25.85 o
 -10   9   4      402.43      418.27     20.12 o
  -9   9   4     1910.59     1813.60     50.49 o
  -8   9   4       12.85       15.97      8.65 o
  -7   9   4       31.06       65.85      7.40 o
  -6   9   4     2700.06     2791.83     50.19 o
  -5   9   4      182.83      154.13      7.80 o
  -4   9   4     1267.87     1193.76     24.17 o
  -3   9   4     4409.06     4629.91     58.74 o
  -2   9   4     2900.23     3060.76     30.95 o
  -1   9   4     5596.43     5437.23     55.05 o
   0   9   4       30.33       65.74      4.36 o
   1   9   4     2490.04     2370.34     34.27 o
   2   9   4     7815.71     7773.27    105.68 o
   3   9   4     4937.42     5190.41     59.73 o
   4   9   4     3818.57     3873.14     44.12 o
   5   9   4     2122.38     2199.97     33.31 o
   6   9   4      804.38      791.77     19.49 o
   7   9   4       26.80       13.90      8.84 o
   8   9   4       77.46       92.41     14.46 o
   9   9   4     2016.95     2049.58     95.91 o
  10   9   4      149.53      176.86     38.77 o
  11   9   4      231.01      251.01     44.22 o
 -12  10   4       53.62       80.27     33.33 o
 -11  10   4       61.22       88.43     31.97 o
 -10  10   4      447.86      440.66     41.84 o
  -9  10   4      102.51      119.62     12.86 o
  -8  10   4     4417.38     4229.40     61.06 o
  -7  10   4     4183.40     4266.52     67.75 o
  -6  10   4       89.97       88.25      7.58 o
  -5  10   4     3377.06     3342.21     41.94 o
  -4  10   4     1010.14     1034.84     23.09 o
  -3  10   4      731.05      679.92     16.02 o
  -2  10   4      577.85      541.01      9.50 o
  -1  10   4      379.62      508.23     18.10 o
   0  10   4      258.52      164.66      5.70 o
   1  10   4       49.67       51.86      6.50 o
   2  10   4     1227.04     1119.83     30.14 o
   3  10   4     1270.59     1218.31     19.36 o
   4  10   4     2109.93     2172.94     31.86 o
   5  10   4     1165.92     1170.34     23.02 o
   6  10   4        0.50       -2.78      6.40 o
   7  10   4      904.30      966.04     21.15 o
   8  10   4      696.85      625.54     18.25 o
   9  10   4       14.45        5.44     29.25 o
  10  10   4     1393.70     1374.77     82.31 o
  11  10   4       37.82       36.73     33.33 o
 -12  11   4       44.39       81.63     33.33 o
 -11  11   4       19.91       40.81     29.25 o
 -10  11   4       35.16       23.94     11.50 o
  -9  11   4     1106.81     1058.89     36.87 o
  -8  11   4       10.83       27.28      7.34 o
  -7  11   4       37.16       26.07      6.67 o
  -6  11   4     2305.63     2230.48     42.38 o
  -5  11   4     2194.50     2266.33     31.57 o
  -4  11   4      357.78      335.09     15.97 o
  -3  11   4     2162.34     2160.11     29.77 o
  -2  11   4     1286.26     1269.58     15.86 o
  -1  11   4       16.04       31.10      4.94 o
   0  11   4       52.38       92.66      4.90 o
   1  11   4     3239.31     3233.50     46.29 o
   2  11   4     1400.16     1519.95     22.06 o
   3  11   4      190.75      183.72      8.14 o
   4  11   4     2344.52     2349.03     30.67 o
   5  11   4      472.95      505.65     14.46 o
   6  11   4     2485.61     2460.41     44.49 o
   7  11   4       33.24       28.48      7.04 o
   8  11   4        5.92       -9.78     17.35 o
   9  11   4      866.85      871.39     65.98 o
  10  11   4        1.03       51.70     34.01 o
  11  11   4       39.41       11.56     34.69 o
 -12  12   4        4.61        4.76     27.89 o
 -11  12   4       99.94      108.16     32.65 o
 -10  12   4       53.96       22.21     35.03 o
  -9  12   4      567.12      563.89     28.40 o
  -8  12   4     1867.24     1951.00     30.11 o
  -7  12   4      718.28      659.92     16.10 o
  -6  12   4       66.01       94.26      8.16 o
  -5  12   4     3407.46     3407.97     53.09 o
  -4  12   4     1496.48     1518.61     38.22 o
  -3  12   4      647.41      769.93     15.85 o
  -2  12   4     1277.45     1410.73     16.93 o
  -1  12   4     1715.29     1830.50     22.75 o
   0  12   4       56.38       70.74      4.49 o
   1  12   4      655.50      599.13     16.51 o
   2  12   4      214.88      220.38      8.77 o
   3  12   4      643.58      638.07     19.76 o
   4  12   4      320.86      310.35     10.93 o
   5  12   4     2399.89     2389.48     35.91 o
   6  12   4      557.20      569.82     15.15 o
   7  12   4     1602.75     1569.69     48.91 o
   8  12   4      241.55      254.03     20.81 o
   9  12   4        4.83       29.25     29.93 o
  10  12   4      931.52      791.12     66.66 o
 -12  13   4      254.30      307.47     48.30 o
 -11  13   4       12.77        7.48     29.93 o
 -10  13   4      111.79      122.90     17.59 o
  -9  13   4      354.21      340.98     55.10 o
  -8  13   4       13.40        4.52     11.79 o
  -7  13   4      141.47      130.32      8.57 o
  -6  13   4     7308.15     7045.89     86.31 o
  -5  13   4      963.36      991.43     19.17 o
  -4  13   4     4512.35     4420.60     53.33 o
  -3  13   4      420.97      477.62     14.46 o
  -2  13   4       69.34       55.89      6.06 o
  -1  13   4      571.85      578.06     11.47 o
   0  13   4      809.94      807.52     12.85 o
   1  13   4      633.30      648.40     15.15 o
   2  13   4       34.58       81.30      8.23 o
   3  13   4      555.23      551.02     14.05 o
   4  13   4       16.26       10.85      6.04 o
   5  13   4        0.31        8.36      6.25 o
   6  13   4     2320.24     2415.97     39.70 o
   7  13   4      973.51      978.25     39.18 o
   8  13   4      640.62      522.56     28.81 o
   9  13   4      525.16      444.87     24.01 o
  10  13   4       25.20       61.22     33.33 o
 -12  14   4        9.69      -28.57     28.57 o
 -11  14   4      262.17      274.08     19.73 o
 -10  14   4      162.88      126.53     19.06 o
  -9  14   4     1124.20     1099.25     40.96 o
  -8  14   4       33.87       15.65     12.30 o
  -7  14   4      306.67      328.09     12.10 o
  -6  14   4     1181.19     1173.19     22.95 o
  -5  14   4     3444.69     3278.07     42.75 o
  -4  14   4       36.39       65.08      8.09 o
  -3  14   4      868.91      883.04     24.23 o
  -2  14   4      885.49     1009.43     26.46 o
  -1  14   4      206.08      215.61      7.35 o
   0  14   4        3.26        4.85      4.72 o
   1  14   4     4578.27     4547.13     55.02 o
   2  14   4     2074.95     2128.65     31.53 o
   3  14   4     1691.89     1642.73     29.30 o
   4  14   4      788.89      819.41     18.11 o
   5  14   4     4378.02     4486.49     66.43 o
   6  14   4       21.70       34.35      8.74 o
   7  14   4      994.94      987.65     40.02 o
   8  14   4        4.44        3.88     15.99 o
   9  14   4      381.15      370.74     23.79 o
  10  14   4      114.73      110.88     40.81 o
 -12  15   4      169.82      183.67     44.90 o
 -11  15   4       16.76        4.18     14.94 o
 -10  15   4      380.11      371.14     26.26 o
  -9  15   4      633.24      669.17     57.82 o
  -8  15   4     1547.04     1579.53     44.90 o
  -7  15   4       60.94       65.84      7.40 o
  -6  15   4     6091.63     6176.56     70.34 o
  -5  15   4      133.60      146.67     13.50 o
  -4  15   4     2579.74     2483.56     38.62 o
  -3  15   4      929.78     1045.18     21.96 o
  -2  15   4        4.84       -5.11      5.82 o
  -1  15   4      120.81      131.10      6.80 o
   0  15   4       74.35       63.07      7.63 o
   1  15   4       67.77       54.29      7.81 o
   2  15   4      114.39      108.31      9.21 o
   3  15   4      566.51      597.24     18.84 o
   4  15   4      299.00      309.00     15.80 o
   5  15   4       59.87       57.15      8.23 o
   6  15   4     4899.25     4859.20     88.59 o
   7  15   4       36.43       70.85     15.43 o
   8  15   4      424.57      431.57     28.31 o
   9  15   4      558.21      567.36     64.62 o
  10  15   4      314.69      313.59     51.02 o
 -11  16   4      187.90      211.48     32.99 o
 -10  16   4       37.75       60.60     18.95 o
  -9  16   4      198.71      225.59     20.17 o
  -8  16   4        9.31       34.32     13.80 o
  -7  16   4     2332.19     2355.55     38.12 o
  -6  16   4       46.40       77.72     10.37 o
  -5  16   4     3748.28     3704.15     47.86 o
  -4  16   4      243.81      246.48     10.67 o
  -3  16   4     2613.21     2459.24     37.51 o
  -2  16   4     2308.08     2189.84     35.84 o
  -1  16   4      239.72      282.96      9.48 o
   0  16   4     1700.02     1712.71     29.25 o
   1  16   4     4938.34     4996.39     72.38 o
   2  16   4     1221.53     1194.69     26.99 o
   3  16   4     1275.13     1217.95     25.54 o
   4  16   4      301.44      329.33     14.06 o
   5  16   4     2777.00     2691.37     40.06 o
   6  16   4       66.88      106.50     15.50 o
   7  16   4     2204.88     2300.16     54.01 o
   8  16   4        6.07      -12.52     15.85 o
   9  16   4       11.76       14.64     16.79 o
  10  16   4       14.05       -0.68     36.05 o
 -11  17   4        7.89       10.98     28.23 o
 -10  17   4      716.26      659.81     72.79 o
  -9  17   4       10.11        0.83     14.00 o
  -8  17   4      695.39      740.74     43.62 o
  -7  17   4       11.33       16.01      6.52 o
  -6  17   4     2856.63     2854.06     52.75 o
  -5  17   4      196.76      244.09     16.99 o
  -4  17   4     1967.32     1931.81     32.41 o
  -3  17   4      320.57      327.30     12.69 o
  -2  17   4     1044.07     1059.20     31.77 o
  -1  17   4       76.11       67.36      6.76 o
   0  17   4      744.90      762.98     20.47 o
   1  17   4       80.09       94.49      9.99 o
   2  17   4     3139.38     3078.68     50.87 o
   3  17   4        0.10       -2.50      8.28 o
   4  17   4      238.93      272.52     13.43 o
   5  17   4      411.68      406.09     13.98 o
   6  17   4     4061.39     3835.16     75.66 o
   7  17   4        1.98        9.86     19.00 o
   8  17   4      249.15      238.03     25.27 o
   9  17   4      230.60      241.56     31.63 o
 -11  18   4        4.32       -8.99     27.89 o
 -10  18   4        2.42       31.31     20.41 o
  -9  18   4      470.57      513.04     62.72 o
  -8  18   4       60.89       59.54     16.07 o
  -7  18   4     2059.27     1981.56     33.18 o
  -6  18   4      184.72      188.76     21.56 o
  -5  18   4     8158.55     8000.27    110.95 o
  -4  18   4     1431.02     1485.19     31.88 o
  -3  18   4       19.56       36.10      8.89 o
  -2  18   4      569.13      519.05     17.89 o
  -1  18   4        2.03        3.90      5.90 o
   0  18   4     1282.34     1285.15     27.72 o
   1  18   4     2462.48     2295.41     40.84 o
   2  18   4      527.89      471.34     25.53 o
   3  18   4     1039.78     1021.27     25.93 o
   4  18   4      406.81      399.94     17.06 o
   5  18   4     1371.02     1466.75     34.46 o
   6  18   4       14.42       43.03     14.85 o
   7  18   4     1895.56     1767.90     47.56 o
   8  18   4        1.28       11.24     23.13 o
   9  18   4       94.99      140.29     30.61 o
 -11  19   4      100.51       79.95     21.32 o
 -10  19   4     1334.41     1356.38     52.74 o
  -9  19   4      169.60      168.55     23.47 o
  -8  19   4     1033.70     1029.45     42.89 o
  -7  19   4       10.60       -2.99     16.33 o
  -6  19   4     2066.72     2051.37     44.14 o
  -5  19   4      130.47      135.27     12.39 o
  -4  19   4      597.62      641.10     21.13 o
  -3  19   4      994.04      979.59     28.28 o
  -2  19   4      934.73      907.70     26.59 o
  -1  19   4       13.16       10.73      5.51 o
   0  19   4      144.51      134.95     12.28 o
   1  19   4       63.91       53.05      9.63 o
   2  19   4     4129.10     4096.13     64.12 o
   3  19   4      420.19      431.07     18.15 o
   4  19   4     2071.35     2029.78     39.45 o
   5  19   4      115.69      106.94     11.86 o
   6  19   4     4381.27     4104.83    239.45 o
   7  19   4       45.88       39.10     18.89 o
   8  19   4       80.00       45.50     17.21 o
   9  19   4       57.67       85.65     22.97 o
 -10  20   4      227.02      262.79     35.03 o
  -9  20   4      936.63      873.99     43.20 o
  -8  20   4      281.27      320.61     27.15 o
  -7  20   4     1921.43     1970.06    102.38 o
  -6  20   4      233.60      237.68     15.84 o
  -5  20   4     3601.71     3514.34     58.20 o
  -4  20   4      307.37      347.79     16.54 o
  -3  20   4      868.56      832.64     26.12 o
  -2  20   4       69.32       45.03     10.61 o
  -1  20   4        9.11       10.08      7.68 o
   0  20   4      833.62      753.40     24.19 o
   1  20   4      958.03     1092.51     38.78 o
   2  20   4      649.74      652.50     21.62 o
   3  20   4      236.67      201.70     13.94 o
   4  20   4        1.07        7.70     10.18 o
   5  20   4     1845.91     1864.94     40.82 o
   6  20   4      317.39      326.33     27.10 o
   7  20   4     1474.96     1354.26     49.26 o
   8  20   4        5.38       11.92     19.74 o
   9  20   4      141.11      148.97     31.29 o
 -10  21   4      840.84      889.93     43.38 o
  -9  21   4      490.59      443.86     37.07 o
  -8  21   4     2120.15     2086.99     63.41 o
  -7  21   4        0.84       10.03     17.55 o
  -6  21   4     1085.82     1165.11     31.63 o
  -5  21   4     1156.72     1125.33     28.93 o
  -4  21   4      769.14      747.42     23.81 o
  -3  21   4       80.65      101.88     11.74 o
  -2  21   4      890.16      982.00     47.87 o
  -1  21   4      170.82      152.68      9.50 o
   0  21   4      583.33      594.12     34.05 o
   1  21   4      127.63       91.11     13.26 o
   2  21   4      462.46      517.58     20.14 o
   3  21   4      667.50      660.98     36.13 o
   4  21   4     2261.77     2283.02     48.26 o
   5  21   4       57.09       62.32     11.47 o
   6  21   4     2235.21     2103.80     62.99 o
   7  21   4       17.05       63.47     21.69 o
   8  21   4      391.02      371.79     30.68 o
 -10  22   4       74.07      118.64     25.01 o
  -9  22   4      983.69      934.69     66.66 o
  -8  22   4      165.98      188.46     65.98 o
  -7  22   4      517.98      592.46     33.91 o
  -6  22   4     1309.10     1307.11     40.17 o
  -5  22   4     1101.82     1132.32     29.58 o
  -4  22   4       92.02       92.29     12.96 o
  -3  22   4     1790.86     1683.01     40.91 o
  -2  22   4      285.70      372.71     18.22 o
  -1  22   4      140.10      104.07     28.23 o
   0  22   4       31.80       27.08     10.22 o
   1  22   4      490.40      522.85     22.50 o
   2  22   4      950.01      836.04     33.09 o
   3  22   4     1924.78     1875.76     55.08 o
   4  22   4        8.31       11.94     11.38 o
   5  22   4     1657.47     1650.93     37.97 o
   6  22   4       18.72       43.04     19.96 o
   7  22   4     1076.77     1050.45     46.65 o
   8  22   4       12.79       13.88     20.43 o
  -9  23   4      656.34      729.43     40.85 o
  -8  23   4      138.90      144.00     24.26 o
  -7  23   4       34.71       37.93     19.48 o
  -6  23   4     3387.17     3469.81     65.72 o
  -5  23   4       80.92       83.15     13.02 o
  -4  23   4      939.13     1031.26     27.93 o
  -3  23   4      351.14      332.26     19.29 o
  -2  23   4      996.92      801.73     31.49 o
  -1  23   4       31.40       18.41     16.07 o
   0  23   4      759.66      726.50     63.81 o
   1  23   4     1613.34     1524.52     38.59 o
   2  23   4      564.37      588.87     21.87 o
   3  23   4      303.12      251.87     18.75 o
   4  23   4      194.97      236.74     31.75 o
   5  23   4      248.06      245.42     14.99 o
   6  23   4     1353.33     1297.11     50.02 o
   7  23   4       64.87       91.77     23.51 o
   8  23   4      439.13      410.60     37.75 o
  -9  24   4       49.81        8.31     21.40 o
  -8  24   4      100.63      204.10     52.38 o
  -7  24   4      545.44      523.85     33.89 o
  -6  24   4      425.64      477.14     30.53 o
  -5  24   4      141.57      140.82     15.81 o
  -4  24   4      339.61      280.21     21.98 o
  -3  24   4      317.99      345.75     19.45 o
  -2  24   4     1225.28     1171.76     30.91 o
  -1  24   4      676.41      603.13     33.89 o
   0  24   4      784.74      821.38     34.23 o
   1  24   4     1230.36     1108.06     36.06 o
   2  24   4      984.15      922.38     41.70 o
   3  24   4      351.08      333.29     18.20 o
   4  24   4      119.70       93.84     16.18 o
   5  24   4     1016.11     1067.50     29.50 o
   6  24   4       10.72       -8.57     20.19 o
   7  24   4      537.83      494.99     35.56 o
  -9  25   4       54.50       73.94     24.77 o
  -8  25   4      439.68      442.21     34.14 o
  -7  25   4      212.19      264.95     65.98 o
  -6  25   4     1122.70     1210.77     34.20 o
  -5  25   4       10.90       -5.01     11.20 o
  -4  25   4      370.80      385.46     21.26 o
  -3  25   4       70.46       43.60     13.14 o
  -2  25   4        5.27        1.05      9.14 o
  -1  25   4      970.95      869.09     41.60 o
   0  25   4        2.21       -1.81     15.85 o
   1  25   4     1389.97     1399.09     40.84 o
   2  25   4      256.55      254.79     18.93 o
   3  25   4      589.98      553.15     22.23 o
   4  25   4       17.44       18.43     12.91 o
   5  25   4       40.76       48.88     11.68 o
   6  25   4     1019.96     1071.16     63.26 o
   7  25   4        5.62       15.58     21.85 o
  -8  26   4      117.01       83.73     24.77 o
  -7  26   4     1271.03     1323.42     52.11 o
  -6  26   4      250.63      262.51     18.67 o
  -5  26   4      255.66      256.58     18.26 o
  -4  26   4      583.01      594.28     26.22 o
  -3  26   4       26.15       30.38     12.75 o
  -2  26   4      629.92      664.79     37.00 o
  -1  26   4        8.76       -0.52     17.30 o
   0  26   4      604.58      527.06     33.30 o
   1  26   4        2.47        7.34     11.61 o
   2  26   4     2336.19     2380.18     88.18 o
   3  26   4       99.45       87.93     23.61 o
   4  26   4        1.04       17.74     12.78 o
   5  26   4      478.95      556.00     39.11 o
   6  26   4       57.56       55.31     22.81 o
  -8  27   4      130.56      157.42     28.37 o
  -7  27   4       25.80       26.92     21.58 o
  -6  27   4      206.86      232.42     18.32 o
  -5  27   4       57.98       58.77     14.55 o
  -4  27   4      244.58      218.44     18.62 o
  -3  27   4     1131.09     1101.92     32.58 o
  -2  27   4       63.72       71.26     20.05 o
  -1  27   4      366.30      401.72     49.66 o
   0  27   4      409.18      348.34     29.34 o
   1  27   4      915.78      884.50     28.36 o
   2  27   4        6.78       17.30     13.69 o
   3  27   4      940.92      982.77     33.91 o
   4  27   4      209.00      204.83     18.07 o
   5  27   4        2.00       10.22     20.82 o
   6  27   4        7.19      -18.56     25.85 o
  -7  28   4      561.37      613.75     39.02 o
  -6  28   4       15.05       27.63     26.07 o
  -5  28   4      615.30      604.01     26.86 o
  -4  28   4       95.74       64.94     15.01 o
  -3  28   4      102.52      131.28     14.55 o
  -2  28   4      731.31      735.05     40.37 o
  -1  28   4        9.78        8.32     19.48 o
   0  28   4      121.38      161.53     23.78 o
   1  28   4      175.11      169.05     21.72 o
   2  28   4      286.95      248.03     33.89 o
   3  28   4      112.41       85.99     16.25 o
   4  28   4        6.05       -2.32     13.23 o
   5  28   4       37.98       38.09     22.61 o
  -6  29   4      260.07      310.16     20.12 o
  -5  29   4      411.83      432.53     23.78 o
  -4  29   4      229.41      239.33     25.63 o
  -3  29   4      618.24      565.47     22.46 o
  -2  29   4       55.86       64.58     22.33 o
  -1  29   4     1130.65     1120.36     74.83 o
   0  29   4       93.83      118.36     23.44 o
   1  29   4      291.61      279.61     27.79 o
   2  29   4      444.75      476.64     23.61 o
   3  29   4       13.31        9.52     21.01 o
   4  29   4      108.97      133.81     16.60 o
   5  29   4        3.06       12.70     22.27 o
  -6  30   4      135.75      189.73     22.11 o
  -5  30   4        2.49       -8.95     14.38 o
  -4  30   4      131.36      157.05     17.44 o
  -3  30   4       28.74       13.33     33.33 o
  -2  30   4      388.86      287.16     30.26 o
  -1  30   4        0.12       -5.93     29.25 o
   0  30   4      832.93      803.94     64.28 o
   1  30   4        7.61       21.80     20.43 o
   2  30   4      236.79      241.34     18.92 o
   3  30   4      646.15      667.44     31.94 o
   4  30   4       10.93       17.69     24.49 o
  -5  31   4        8.86        5.37     14.93 o
  -4  31   4       15.24       15.93     14.04 o
  -3  31   4      223.23      301.14     30.24 o
  -2  31   4      137.88      180.99     28.06 o
  -1  31   4      622.96      673.37     40.63 o
   0  31   4        0.10        4.52     21.15 o
   1  31   4      691.79      759.85     43.09 o
   2  31   4       30.07       38.51     21.37 o
   3  31   4       14.51       15.73     21.35 o
  -3  32   4       36.20       67.50     26.19 o
  -2  32   4     1302.21     1459.56     57.62 o
  -1  32   4       70.32       66.66     33.67 o
   0  32   4      699.54      788.22     44.22 o
   1  32   4       39.08      102.85     25.46 o
   2  32   4      399.50      383.08     33.34 o
 -13   0   5      329.84      329.24     38.09 o
 -11   0   5     1252.65     1045.54     55.78 o
  -9   0   5      234.72      215.64     27.89 o
  -7   0   5     8087.54     7755.46    214.28 o
  -5   0   5     1412.67     1382.38     48.54 o
  -3   0   5     1539.97     1772.89     29.74 o
  -1   0   5     7237.93     7208.87     94.42 o
   1   0   5     2247.73     2102.92     34.09 o
   3   0   5     2828.67     2787.36     40.55 o
   5   0   5     4273.73     4383.49    134.01 o
   7   0   5      766.17      729.90     46.94 o
   9   0   5     1906.69     1611.50     77.55 o
  11   0   5      269.62      296.59     38.09 o
 -13   1   5        1.41       13.83     17.51 o
 -12   1   5      111.66      112.01     19.48 o
 -11   1   5        6.21       29.29     15.85 o
 -10   1   5     1023.48      961.87     58.50 o
  -9   1   5       53.75       48.56     21.43 o
  -8   1   5     2748.98     2780.22     67.09 o
  -7   1   5      600.59      594.73     25.97 o
  -6   1   5     1516.84     1434.52     22.37 o
  -5   1   5      376.79      354.04      7.74 o
  -4   1   5       11.74       55.99      4.97 o
  -3   1   5      413.84      404.83      9.07 o
  -2   1   5     6063.45     6561.72     61.30 o
  -1   1   5      754.76      813.47     13.68 o
   0   1   5    12202.47    12315.58    109.73 o
   1   1   5       40.87       30.08      4.72 o
   2   1   5     7025.65     6762.94     67.37 o
   3   1   5      732.08      758.62     14.51 o
   4   1   5     2445.28     2438.13     33.07 o
   5   1   5      161.86      219.01     17.51 o
   6   1   5     2365.97     2326.94     60.83 o
   7   1   5      417.42      379.15     24.77 o
   8   1   5      180.51      165.55     20.67 o
   9   1   5        3.05      -10.82     15.10 o
  10   1   5       85.52      117.50     21.16 o
  11   1   5        8.70       27.12     18.96 o
 -13   2   5      422.60      382.73     27.99 o
 -12   2   5       16.63        9.28     34.69 o
 -11   2   5      963.26     1006.97     50.34 o
 -10   2   5       12.65       22.11     13.95 o
  -9   2   5     2528.98     2428.88     62.26 o
  -8   2   5       36.40       42.68     12.74 o
  -7   2   5      490.42      435.37     21.65 o
  -6   2   5       58.85       66.79      7.58 o
  -5   2   5     1225.09     1347.67     17.72 o
  -4   2   5     1441.49     1441.52     17.51 o
  -3   2   5      984.43     1083.46     15.11 o
  -2   2   5       18.03       17.45      3.95 o
  -1   2   5     5083.95     5421.30     51.87 o
   0   2   5     1529.88     1696.93     20.49 o
   1   2   5     1534.14     1167.34     26.14 o
   2   2   5      617.57      642.14     14.40 o
   3   2   5     2592.20     2564.77     28.32 o
   4   2   5       36.22       51.96      9.92 o
   5   2   5     2696.64     2658.70     46.47 o
   6   2   5      426.14      422.43     24.05 o
   7   2   5       82.41       77.58     16.46 o
   8   2   5      547.64      497.94     29.78 o
   9   2   5      210.35      164.25     22.06 o
  10   2   5      215.68      245.16     24.89 o
  11   2   5      551.77      659.18     36.52 o
 -13   3   5      119.80      116.42     32.99 o
 -12   3   5      719.97      723.39     34.87 o
 -11   3   5      110.08      116.39     18.20 o
 -10   3   5     2260.45     2332.01     61.64 o
  -9   3   5      200.93      210.79     19.17 o
  -8   3   5     1565.77     1450.50     54.42 o
  -7   3   5        0.61        5.32      6.92 o
  -6   3   5      489.40      499.40     15.35 o
  -5   3   5      397.79      366.09     11.12 o
  -4   3   5        1.05        8.40      3.60 o
  -3   3   5      601.48      621.09     10.86 o
  -2   3   5     2572.95     2792.64     29.71 o
  -1   3   5       86.79       90.43      5.22 o
   0   3   5     3970.02     3575.58     36.45 o
   1   3   5        0.47        0.46      3.99 o
   2   3   5     4756.58     4633.41     50.30 o
   3   3   5      671.06      651.62     14.14 o
   4   3   5     3448.10     3596.36     47.56 o
   5   3   5     1381.09     1348.80     33.16 o
   6   3   5       44.32        9.76     12.20 o
   7   3   5      110.89      104.09     17.43 o
   8   3   5       17.69        6.02     14.54 o
   9   3   5      154.35      188.45     22.47 o
  10   3   5      910.09      918.94     41.44 o
  11   3   5       57.49       56.26     19.56 o
 -13   4   5       50.90       49.13     27.55 o
 -12   4   5      275.00      330.17     31.63 o
 -11   4   5     1172.86     1260.80     43.49 o
 -10   4   5      157.36      161.51     18.47 o
  -9   4   5     2255.48     2100.11     56.33 o
  -8   4   5     1517.81     1459.96     44.56 o
  -7   4   5     1001.10      990.28     27.54 o
  -6   4   5     1770.59     1701.06     48.80 o
  -5   4   5      304.14      248.94      8.93 o
  -4   4   5     1177.27     1185.14     16.26 o
  -3   4   5     4372.89     4610.18     48.14 o
  -2   4   5       17.47        3.95      3.47 o
  -1   4   5     3419.51     3192.02     32.88 o
   0   4   5      621.00      657.68     10.99 o
   1   4   5     5528.04     5529.99     52.82 o
   2   4   5       66.06       74.84      5.40 o
   3   4   5     3383.56     3223.84     36.73 o
   4   4   5      137.11      150.82      8.78 o
   5   4   5     1138.31     1158.88     30.36 o
   6   4   5      320.18      335.03     26.53 o
   7   4   5      338.11      349.34     24.31 o
   8   4   5      480.74      512.16     48.98 o
   9   4   5       78.55       96.96     21.43 o
  10   4   5      385.99      343.80     27.29 o
  11   4   5       56.85       60.25     19.59 o
 -13   5   5      527.03      596.53     31.05 o
 -12   5   5     2196.28     2142.69     60.13 o
 -11   5   5      160.36      145.10     30.27 o
 -10   5   5     1297.75     1210.51     40.65 o
  -9   5   5       12.98       15.41     12.88 o
  -8   5   5      353.81      352.83     14.59 o
  -7   5   5      475.40      513.52     18.45 o
  -6   5   5     1011.82      969.65     25.33 o
  -5   5   5      340.47      312.63     11.30 o
  -4   5   5     3369.10     3380.44     42.49 o
  -3   5   5      263.34      258.14      7.10 o
  -2   5   5       11.32        8.78      3.77 o
  -1   5   5     2502.37     2421.47     26.82 o
   0   5   5     2883.81     2828.25     35.74 o
   1   5   5      617.83      784.87     11.76 o
   2   5   5     2483.70     2298.41     23.40 o
   3   5   5        0.96        3.02      5.63 o
   4   5   5     1362.01     1299.96     28.08 o
   5   5   5        4.95        7.39      8.02 o
   6   5   5      608.79      631.36     19.50 o
   7   5   5      276.06      301.38     22.23 o
   8   5   5       10.25       15.86     15.03 o
   9   5   5      276.39      289.08     24.63 o
  10   5   5      255.93      284.40     36.39 o
  11   5   5        0.94       10.82     16.47 o
 -13   6   5      207.16      227.23     20.81 o
 -12   6   5      522.68      540.91     29.03 o
 -11   6   5      529.64      497.14     50.34 o
 -10   6   5      234.66      217.54     20.09 o
  -9   6   5     1786.58     1706.45     53.74 o
  -8   6   5     1749.18     1607.41     34.21 o
  -7   6   5     2080.03     1983.33     40.00 o
  -6   6   5     1034.87     1003.76     23.03 o
  -5   6   5     4447.01     3894.30     51.95 o
  -4   6   5      422.46      513.24     15.82 o
  -3   6   5       55.49       79.63      8.75 o
  -2   6   5     2279.58     2164.09     24.68 o
  -1   6   5     2967.29     3245.47     33.93 o
   0   6   5     3873.73     4260.47     45.27 o
   1   6   5    16228.35    16810.03    180.07 o
   2   6   5     2054.05     2080.64     28.54 o
   3   6   5     3157.07     3095.67     46.13 o
   4   6   5      565.86      549.83     16.91 o
   5   6   5     1764.16     1704.73     31.96 o
   6   6   5     1589.08     1597.54     34.88 o
   7   6   5      251.27      226.25     20.58 o
   8   6   5      224.80      223.84     22.45 o
   9   6   5       11.04       21.38     16.33 o
  10   6   5      244.39      262.84     42.18 o
 -13   7   5      130.93      119.35     15.82 o
 -12   7   5      395.71      413.85     25.41 o
 -11   7   5      226.86      258.93     22.11 o
 -10   7   5     1510.38     1565.07     47.07 o
  -9   7   5       70.17       73.49      9.06 o
  -8   7   5     1143.29     1041.59     26.77 o
  -7   7   5      131.64      136.06     10.67 o
  -6   7   5     4175.79     4028.97     71.09 o
  -5   7   5      749.31      715.12     19.15 o
  -4   7   5      157.70      212.85     10.74 o
  -3   7   5     3658.17     3534.71     39.11 o
  -2   7   5       26.74       30.52      4.66 o
  -1   7   5     2670.10     2607.38     28.69 o
   0   7   5     2429.13     2490.10     29.46 o
   1   7   5       10.22       13.91      3.97 o
   2   7   5     1054.76      840.93     17.72 o
   3   7   5      526.60      508.97     18.36 o
   4   7   5     3192.61     3240.28     50.74 o
   5   7   5      144.58      143.13     10.73 o
   6   7   5     3649.47     3599.62     64.04 o
   7   7   5     1289.49     1249.56     28.69 o
   8   7   5       43.05       54.04     18.03 o
   9   7   5      418.25      428.44     26.93 o
  10   7   5      207.03      248.39     30.27 o
 -13   8   5      280.23      349.65     45.58 o
 -12   8   5      567.00      550.44     26.34 o
 -11   8   5     1422.85     1464.45     44.55 o
 -10   8   5       23.56       39.38     14.32 o
  -9   8   5      387.66      372.52     16.49 o
  -8   8   5      760.30      810.10     31.76 o
  -7   8   5     1901.91     1813.79     37.87 o
  -6   8   5      309.69      352.36     14.24 o
  -5   8   5      520.55      512.61     19.02 o
  -4   8   5       67.98       62.68      7.18 o
  -3   8   5     2839.20     2780.64     29.27 o
  -2   8   5     1126.11     1158.36     17.34 o
  -1   8   5     3845.82     4134.60     41.69 o
   0   8   5      552.95      567.02     12.52 o
   1   8   5     4853.15     4995.77     50.72 o
   2   8   5        4.12        8.25      5.71 o
   3   8   5     1813.49     1696.42     28.67 o
   4   8   5     1786.86     1674.99     31.96 o
   5   8   5       26.41       27.45      8.12 o
   6   8   5     1029.81      962.89     27.03 o
   7   8   5      183.24      185.10     12.82 o
   8   8   5     1049.65     1177.86     42.51 o
   9   8   5       12.31       12.45     14.70 o
  10   8   5      130.83      104.78     51.36 o
 -12   9   5      143.13      201.35     38.77 o
 -11   9   5      103.80       93.63     23.13 o
 -10   9   5      567.22      529.15     26.54 o
  -9   9   5     1475.21     1378.66     32.08 o
  -8   9   5     1442.74     1385.51     44.13 o
  -7   9   5      932.50      938.85     32.50 o
  -6   9   5     2437.91     2336.15     40.58 o
  -5   9   5      488.45      505.09     15.17 o
  -4   9   5      493.10      500.22     16.21 o
  -3   9   5     2959.51     2924.51     30.52 o
  -2   9   5     2974.06     2834.00     34.97 o
  -1   9   5     1505.98     1438.31     18.96 o
   0   9   5     4134.15     4250.74     42.25 o
   1   9   5     1377.82     1413.98     17.36 o
   2   9   5     1982.54     1968.84     31.70 o
   3   9   5      349.59      328.89     12.46 o
   4   9   5       72.49       75.36     15.12 o
   5   9   5      172.74      158.85     11.55 o
   6   9   5      974.65      942.56     47.40 o
   7   9   5      795.73      768.09     24.12 o
   8   9   5      375.84      394.55     25.02 o
   9   9   5      972.76     1030.77     37.60 o
  10   9   5       52.00       63.94     35.37 o
 -12  10   5      672.78      629.23     56.46 o
 -11  10   5      742.90      791.16     27.73 o
 -10  10   5      146.00      127.50     11.10 o
  -9  10   5      362.98      296.15     26.03 o
  -8  10   5       19.04       11.19      9.49 o
  -7  10   5      370.04      384.31     15.93 o
  -6  10   5       40.87       37.06      8.67 o
  -5  10   5      728.05      698.19     17.72 o
  -4  10   5     5552.31     5637.38     71.67 o
  -3  10   5      178.36       99.60      7.12 o
  -2  10   5     8991.69     8938.53     81.58 o
  -1  10   5      505.46      443.43     10.41 o
   0  10   5      412.05      334.66      8.57 o
   1  10   5     3602.09     3775.32     45.96 o
   2  10   5        1.76        2.00      6.01 o
   3  10   5      511.20      468.44     15.01 o
   4  10   5      837.75      738.32     20.75 o
   5  10   5        6.55        6.52     13.06 o
   6  10   5       12.25       15.14      9.90 o
   7  10   5        2.81       -3.07      9.26 o
   8  10   5     1241.10     1205.85     29.87 o
   9  10   5       19.20       -3.30     11.21 o
  10  10   5      163.40      125.16     38.09 o
 -12  11   5       22.36       50.34     32.65 o
 -11  11   5      250.55      234.68     40.13 o
 -10  11   5      398.44      425.06     17.29 o
  -9  11   5      172.05      187.12     13.71 o
  -8  11   5      402.52      417.16     19.24 o
  -7  11   5     2586.80     2454.36     43.04 o
  -6  11   5     2052.78     1938.85     36.45 o
  -5  11   5     1488.01     1439.10     26.97 o
  -4  11   5      174.18      185.92     10.28 o
  -3  11   5     3897.52     3899.69     55.80 o
  -2  11   5     1056.46     1103.91     19.71 o
  -1  11   5     4766.95     4858.86     48.44 o
   0  11   5      850.62      941.42     18.25 o
   1  11   5     1209.28     1163.56     22.79 o
   2  11   5     1621.31     1699.53     29.45 o
   3  11   5       13.82       10.44      6.70 o
   4  11   5        4.67       11.82      8.12 o
   5  11   5     2172.05     2106.31     52.14 o
   6  11   5      122.51      135.32     11.86 o
   7  11   5      452.48      503.89     29.38 o
   8  11   5      397.26      453.05     19.56 o
   9  11   5      860.64      929.21     70.07 o
  10  11   5        8.25      -17.01     30.61 o
 -12  12   5       36.03       63.94     35.37 o
 -11  12   5      155.61      143.53     36.05 o
 -10  12   5      638.98      602.70     36.73 o
  -9  12   5      336.00      344.24     32.86 o
  -8  12   5      164.57      167.21     12.30 o
  -7  12   5      141.58      156.10     11.88 o
  -6  12   5      370.98      351.13     17.93 o
  -5  12   5     1414.02     1345.11     28.87 o
  -4  12   5     6953.63     6889.52     92.85 o
  -3  12   5     1066.75     1018.99     21.34 o
  -2  12   5     6469.83     6374.57     60.47 o
  -1  12   5       13.44       22.30      5.63 o
   0  12   5     2817.36     2684.93     30.91 o
   1  12   5     2001.54     1964.98     32.20 o
   2  12   5        0.42       -2.13      6.37 o
   3  12   5      472.43      442.73     14.00 o
   4  12   5      262.56      235.78     13.14 o
   5  12   5      870.50      856.11     23.62 o
   6  12   5      986.78      947.43     24.81 o
   7  12   5      376.77      414.26     19.29 o
   8  12   5      539.25      578.38     19.39 o
   9  12   5        6.97       27.21     33.33 o
  10  12   5      255.90      296.59     49.66 o
 -12  13   5       49.03       20.41     33.33 o
 -11  13   5      258.47      271.55     37.07 o
 -10  13   5       21.21       37.18     15.22 o
  -9  13   5      553.64      552.24     40.75 o
  -8  13   5       50.65       55.69     11.39 o
  -7  13   5     1320.92     1292.30     29.32 o
  -6  13   5     1887.97     1793.56     35.27 o
  -5  13   5     2287.59     2276.77     37.03 o
  -4  13   5      534.16      545.93     20.44 o
  -3  13   5     4209.96     3875.05     53.31 o
  -2  13   5      182.90      221.68      7.81 o
  -1  13   5     4819.21     4663.90     53.74 o
   0  13   5     1460.16     1425.24     18.55 o
   1  13   5      274.49      309.32     21.65 o
   2  13   5     1848.27     1859.68     29.60 o
   3  13   5      261.79      317.52     15.95 o
   4  13   5       93.89       73.97     10.31 o
   5  13   5      962.39      991.12     25.56 o
   6  13   5       95.56       92.18     11.08 o
   7  13   5     2574.34     2540.49     50.98 o
   8  13   5      348.91      372.34     30.27 o
   9  13   5      333.97      322.44     48.98 o
  10  13   5        9.49       34.69     36.05 o
 -12  14   5        9.20        4.08     33.33 o
 -11  14   5       12.71      -11.54     29.25 o
 -10  14   5        9.34       14.17     15.65 o
  -9  14   5       42.04       37.53      9.49 o
  -8  14   5       19.03       20.48      9.37 o
  -7  14   5      336.56      378.62     25.33 o
  -6  14   5     1647.27     1508.13     31.76 o
  -5  14   5       60.93       64.22      9.02 o
  -4  14   5     3911.03     3807.14     59.27 o
  -3  14   5      277.85      299.73     13.69 o
  -2  14   5     5410.46     5081.02     56.55 o
  -1  14   5     2023.13     2036.44     28.45 o
   0  14   5     1740.79     1802.69     24.53 o
   1  14   5      352.85      345.65     13.26 o
   2  14   5      130.45      140.30      9.56 o
   3  14   5      112.25      107.80      9.23 o
   4  14   5        9.10       19.36     10.51 o
   5  14   5        1.69        8.88      8.74 o
   6  14   5     1017.12     1002.86     26.19 o
   7  14   5     1655.25     1643.40     44.56 o
   8  14   5     1845.37     1832.31     55.85 o
   9  14   5       19.86       11.34     14.60 o
 -11  15   5      196.15      215.03     28.91 o
 -10  15   5        0.62       -0.18     47.62 o
  -9  15   5      282.43      305.76     38.24 o
  -8  15   5       12.56       11.04      9.32 o
  -7  15   5      147.80      161.37     12.82 o
  -6  15   5      128.21      119.92     11.76 o
  -5  15   5     3577.85     3486.33     51.26 o
  -4  15   5       22.08       39.76      9.37 o
  -3  15   5     6703.41     6470.48     90.83 o
  -2  15   5      613.36      605.41     12.27 o
  -1  15   5      159.32      180.52      8.57 o
   0  15   5      981.41     1009.01     18.68 o
   1  15   5      474.90      553.99     19.01 o
   2  15   5      353.43      310.90     13.50 o
   3  15   5       42.95       30.71      7.71 o
   4  15   5        1.17       -6.94      8.77 o
   5  15   5      322.85      421.57     17.62 o
   6  15   5      186.42      179.92     13.15 o
   7  15   5      592.74      643.27     34.97 o
   8  15   5       69.59       54.52     18.33 o
   9  15   5     1237.49     1143.10     41.66 o
 -11  16   5        7.55        7.97     37.07 o
 -10  16   5       56.34       43.75     19.13 o
  -9  16   5       10.94        0.81     14.21 o
  -8  16   5       30.50       22.32      7.38 o
  -7  16   5       17.27       15.29      9.66 o
  -6  16   5     1884.78     1938.07     53.02 o
  -5  16   5      222.64      284.14     17.18 o
  -4  16   5     3914.72     3769.35     59.84 o
  -3  16   5      862.43      916.40     23.99 o
  -2  16   5     6105.34     6001.04     84.85 o
  -1  16   5       15.93        3.10      6.90 o
   0  16   5       51.99       65.34      8.59 o
   1  16   5      832.83      879.59     21.38 o
   2  16   5      694.58      698.77     19.55 o
   3  16   5     1007.35     1003.62     25.90 o
   4  16   5      676.21      585.24     33.48 o
   5  16   5       31.29       32.87     10.01 o
   6  16   5      476.36      536.56     21.66 o
   7  16   5        4.49        4.68     15.37 o
   8  16   5     1034.92      946.85     42.51 o
   9  16   5       94.53       86.03     19.43 o
 -11  17   5        4.60       32.39     17.82 o
 -10  17   5        1.25      -16.98     16.98 o
  -9  17   5        1.89       -4.95     14.39 o
  -8  17   5      122.69      158.14     13.16 o
  -7  17   5      236.03      206.24     11.83 o
  -6  17   5     1205.61     1156.53     26.76 o
  -5  17   5     3534.59     3598.75     60.85 o
  -4  17   5     1650.96     1534.56     32.88 o
  -3  17   5     6388.36     6308.53     89.95 o
  -2  17   5       16.00       10.94      7.60 o
  -1  17   5     1136.01     1072.63     28.72 o
   0  17   5      548.54      510.23     16.34 o
   1  17   5       18.84       35.64      8.80 o
   2  17   5      513.99      527.07     19.24 o
   3  17   5      345.89      368.84     17.58 o
   4  17   5       10.55      -10.07     10.07 o
   5  17   5      188.39      207.77     15.48 o
   6  17   5        2.78        2.34      8.84 o
   7  17   5      756.57      829.13     47.80 o
   8  17   5      227.70      284.62     26.93 o
   9  17   5      435.28      455.66     30.39 o
 -11  18   5       61.81       74.13     20.81 o
 -10  18   5       37.46       38.84     19.87 o
  -9  18   5      197.45      170.67     20.51 o
  -8  18   5       19.06        7.94     14.54 o
  -7  18   5       26.58       35.94     11.45 o
  -6  18   5     3696.76     3586.94     56.80 o
  -5  18   5      100.64      104.34     10.48 o
  -4  18   5     1506.86     1636.19     30.64 o
  -3  18   5        7.67        2.32      7.83 o
  -2  18   5      787.38      705.91     18.90 o
  -1  18   5       17.65       21.89      6.72 o
   0  18   5      111.42      124.45     10.54 o
   1  18   5      165.30      160.44     11.47 o
   2  18   5       38.88       28.01     11.94 o
   3  18   5      291.19      301.47     15.94 o
   4  18   5       55.19       70.76     12.87 o
   5  18   5      275.99      288.37     17.41 o
   6  18   5      983.61      968.43     53.50 o
   7  18   5       15.58       28.66     16.23 o
   8  18   5      626.82      656.70    117.68 o
   9  18   5        3.86       11.13     30.95 o
 -10  19   5       72.69       65.19     34.35 o
  -9  19   5        0.88       -1.03     18.14 o
  -8  19   5      312.25      335.22     27.22 o
  -7  19   5      760.24      713.36     25.19 o
  -6  19   5       26.81       12.93     17.32 o
  -5  19   5     1657.56     1734.82     32.40 o
  -4  19   5      820.82      751.51     20.69 o
  -3  19   5     2960.16     2895.21     44.80 o
  -2  19   5      209.88      195.66     12.91 o
  -1  19   5     3444.93     3315.75     45.66 o
   0  19   5      708.23      676.66     47.02 o
   1  19   5      218.29      187.05     17.18 o
   2  19   5      445.16      383.64     18.26 o
   3  19   5       68.56       36.55     11.04 o
   4  19   5       55.13       61.32     12.78 o
   5  19   5     1882.33     1828.37     42.15 o
   6  19   5       57.08       64.44     19.92 o
   7  19   5      963.73      907.62     41.99 o
   8  19   5        0.29       30.61     25.85 o
 -10  20   5       39.55       36.91     36.39 o
  -9  20   5      212.67      221.60     26.82 o
  -8  20   5       74.25       47.40     19.85 o
  -7  20   5       78.00       72.35     19.34 o
  -6  20   5      402.33      472.74     22.13 o
  -5  20   5       16.79       17.02     10.82 o
  -4  20   5     1931.28     1831.92     38.02 o
  -3  20   5       14.19        5.91      9.47 o
  -2  20   5     1963.59     1920.37     42.64 o
  -1  20   5       31.62       31.55      6.90 o
   0  20   5      463.46      388.50     18.85 o
   1  20   5      151.94      168.30     13.63 o
   2  20   5      875.18      918.88     26.08 o
   3  20   5       10.25        5.74      9.87 o
   4  20   5      683.59      647.74     30.02 o
   5  20   5       21.68       28.28     11.88 o
   6  20   5     1272.76     1421.38    114.62 o
   7  20   5        4.65       -4.46     18.69 o
   8  20   5      187.50      182.64     25.33 o
 -10  21   5      352.03      310.99     30.20 o
  -9  21   5        0.74       -6.56     19.26 o
  -8  21   5        1.59       -2.39     17.78 o
  -7  21   5       72.93       65.82     13.36 o
  -6  21   5      147.31      156.77     20.60 o
  -5  21   5     1132.00     1056.35     29.75 o
  -4  21   5       31.67       30.09     10.74 o
  -3  21   5      986.67     1022.09     31.22 o
  -2  21   5        4.35        6.33     10.20 o
  -1  21   5     1727.95     1592.12     33.86 o
   0  21   5       29.18       15.21     10.72 o
   1  21   5       96.55      114.16     14.37 o
   2  21   5     1180.90     1128.86     29.55 o
   3  21   5       95.38       77.99     12.57 o
   4  21   5       51.72       21.29     12.49 o
   5  21   5      611.19      683.27     29.19 o
   6  21   5       27.16       12.24     21.77 o
   7  21   5      376.84      383.61     31.63 o
   8  21   5        1.36        4.33     20.92 o
 -10  22   5       21.67       26.32     21.69 o
  -9  22   5       51.38        2.71     20.62 o
  -8  22   5        1.86        9.13     28.23 o
  -7  22   5        5.11        9.42     12.02 o
  -6  22   5     1739.68     1781.74     45.90 o
  -5  22   5      944.96      910.36     27.65 o
  -4  22   5     1010.83      970.37     27.69 o
  -3  22   5      140.32      138.61     17.28 o
  -2  22   5     2680.57     2586.05     52.51 o
  -1  22   5      115.20      112.65     19.17 o
   0  22   5       64.31       76.44     11.96 o
   1  22   5      511.69      567.36     24.67 o
   2  22   5      204.51      166.85     16.50 o
   3  22   5       13.71       18.60     16.23 o
   4  22   5     1049.49     1179.48     58.67 o
   5  22   5       16.82       10.94     11.94 o
   6  22   5     1032.03     1093.55     47.13 o
   7  22   5      194.71      222.74     40.81 o
  -9  23   5       60.42       40.73     22.33 o
  -8  23   5       15.87       44.22     21.65 o
  -7  23   5       24.26       16.21     12.38 o
  -6  23   5       75.79       87.86     17.18 o
  -5  23   5     1249.43     1297.20     49.68 o
  -4  23   5       62.26       72.65     12.81 o
  -3  23   5      853.03      836.93     41.10 o
  -2  23   5        8.70       -4.39     10.33 o
  -1  23   5      697.05      619.64     63.60 o
   0  23   5      134.75      158.88     15.78 o
   1  23   5       21.78       -0.90     11.36 o
   2  23   5     1826.29     1677.87     38.98 o
   3  23   5       10.01       -8.50     10.90 o
   4  23   5      210.41      228.84     20.75 o
   5  23   5      270.93      309.73     27.79 o
   6  23   5       29.15        1.71     20.40 o
   7  23   5      239.20      267.74     29.82 o
  -9  24   5       34.10       49.98     23.33 o
  -8  24   5       61.82       34.90     20.89 o
  -7  24   5      402.97      402.52     41.64 o
  -6  24   5      716.09      761.63     37.58 o
  -5  24   5       43.22       69.96     15.02 o
  -4  24   5     1500.58     1424.10     42.89 o
  -3  24   5       66.83       41.22     13.26 o
  -2  24   5     1251.76     1196.90     31.41 o
  -1  24   5     1164.24     1084.13     89.45 o
   0  24   5      388.74      385.40     30.55 o
   1  24   5      337.90      305.55     20.81 o
   2  24   5       12.77       -0.65     19.07 o
   3  24   5      547.09      579.23     23.00 o
   4  24   5      160.00      183.27     17.42 o
   5  24   5       19.64       19.24     14.22 o
   6  24   5      293.17      337.30     31.98 o
   7  24   5      170.69      158.14     27.02 o
  -8  25   5       57.55       87.84     24.29 o
  -7  25   5       44.34       27.40     12.61 o
  -6  25   5       47.72       36.13     14.78 o
  -5  25   5      811.51      825.07     39.96 o
  -4  25   5       19.84       29.95     14.44 o
  -3  25   5      870.10      896.23     31.50 o
  -2  25   5      315.13      303.51     25.36 o
  -1  25   5      786.38      757.46     75.85 o
   0  25   5      472.56      464.25     23.97 o
   1  25   5      113.29       92.01     16.31 o
   2  25   5     1097.93     1038.87     53.36 o
   3  25   5       88.36       95.95     14.20 o
   4  25   5       57.50       48.29     18.28 o
   5  25   5      395.39      430.44     21.80 o
   6  25   5        4.86       80.88     43.88 o
  -8  26   5        1.82      -16.27     20.92 o
  -7  26   5      204.85      270.48     18.54 o
  -6  26   5      313.41      303.99     20.57 o
  -5  26   5      122.75      113.63     15.13 o
  -4  26   5      891.45      829.40     62.17 o
  -3  26   5       93.73       83.97     14.62 o
  -2  26   5      834.04      888.36     44.22 o
  -1  26   5      201.72      150.35     23.78 o
   0  26   5      378.59      352.37     30.12 o
   1  26   5      981.31     1025.02     33.05 o
   2  26   5      122.88      112.10     18.73 o
   3  26   5      661.11      621.30     24.73 o
   4  26   5        3.32      -11.78     13.23 o
   5  26   5       36.49       35.35     12.82 o
   6  26   5      206.39      202.62     28.86 o
  -7  27   5      533.40      503.89     23.18 o
  -6  27   5      331.47      410.06     36.37 o
  -5  27   5      189.77      139.41     17.96 o
  -4  27   5        8.68        3.76     13.50 o
  -3  27   5      244.25      242.46     17.72 o
  -2  27   5      675.63      555.22     35.99 o
  -1  27   5      259.05      255.52     28.06 o
   0  27   5      584.70      553.92     62.92 o
   1  27   5      152.95      142.42     16.28 o
   2  27   5     1239.82     1299.14     39.18 o
   3  27   5      168.10      151.11     18.11 o
   4  27   5       74.69       89.26     16.07 o
   5  27   5      129.25      127.05     14.39 o
  -7  28   5       20.18       32.24     12.08 o
  -6  28   5      126.58      135.21     17.72 o
  -5  28   5      539.16      628.07     46.71 o
  -4  28   5      104.14       90.99     16.03 o
  -3  28   5       37.55       26.27     12.32 o
  -2  28   5      403.57      369.05     32.18 o
  -1  28   5      211.25      249.51     28.33 o
   0  28   5        4.84        2.25     19.85 o
   1  28   5      769.06      726.62     26.84 o
   2  28   5      134.54       98.77     30.75 o
   3  28   5      841.06      888.59     33.55 o
   4  28   5       61.79       26.34     15.19 o
  -6  29   5      381.16      378.01     23.00 o
  -5  29   5      576.81      642.51     29.66 o
  -4  29   5        2.20       13.55     14.54 o
  -3  29   5      192.99      187.27     27.10 o
  -2  29   5      995.72      961.02     47.77 o
  -1  29   5      138.20      158.48     26.44 o
   0  29   5       93.86       95.14     24.68 o
   1  29   5       10.96       19.80     20.76 o
   2  29   5      769.04      805.40     31.69 o
   3  29   5        0.06      -14.82     14.82 o
   4  29   5     1037.17     1125.63     36.25 o
  -5  30   5      258.22      241.90     24.43 o
  -4  30   5      218.31      194.90     18.22 o
  -3  30   5      110.60       99.69     24.74 o
  -2  30   5        1.68        0.70     21.15 o
  -1  30   5      139.61      194.59     28.54 o
   0  30   5      402.56      405.51     35.06 o
   1  30   5      133.04      116.39     24.84 o
   2  30   5       51.42       51.14     15.96 o
   3  30   5      814.65      810.44     45.60 o
  -4  31   5       17.12       14.81     13.43 o
  -3  31   5      480.60      520.99     37.09 o
  -2  31   5      255.14      277.52     31.02 o
  -1  31   5       31.37       53.33     23.99 o
   0  31   5       49.56       77.74     25.22 o
   1  31   5      215.92      208.07     29.42 o
   2  31   5      482.73      544.46     25.97 o
  -1  32   5      405.48      471.43     37.92 o
 -12   0   6       67.70       49.66     25.85 o
 -10   0   6        7.45        8.16     20.41 o
  -8   0   6     5537.04     5536.51    165.98 o
  -6   0   6     4580.49     4305.74    138.43 o
  -4   0   6      210.35      171.56     10.41 o
  -2   0   6      545.77      545.30     18.16 o
   0   0   6      375.39      478.24     20.72 o
   2   0   6     5040.33     4550.35     74.20 o
   4   0   6     5674.29     5568.83    135.37 o
   6   0   6       15.89       -4.08     19.05 o
   8   0   6     1140.31     1110.84     63.26 o
  10   0   6       63.25       38.77     29.25 o
 -13   1   6       27.71       11.22     17.80 o
 -12   1   6      124.03       99.14     19.92 o
 -11   1   6       40.82       10.34     15.79 o
 -10   1   6      335.07      396.99     41.15 o
  -9   1   6     1445.12     1410.67     45.69 o
  -8   1   6      814.04      724.83     31.27 o
  -7   1   6     6788.56     6627.55    103.43 o
  -6   1   6      406.83      364.17      9.70 o
  -5   1   6     7593.01     7448.77     80.25 o
  -4   1   6       43.80       14.12      4.85 o
  -3   1   6       17.29       11.64      4.46 o
  -2   1   6     2118.67     2034.50     24.45 o
  -1   1   6       10.21        3.36      4.11 o
   0   1   6     1269.67     1251.91     18.94 o
   1   1   6       46.11       38.23      5.07 o
   2   1   6      291.49      273.91     10.54 o
   3   1   6     4048.54     3861.17     45.55 o
   4   1   6      244.82      230.62     12.59 o
   5   1   6      266.46      303.98     21.63 o
   6   1   6      251.57      268.15     22.13 o
   7   1   6     3018.46     3002.12     77.68 o
   8   1   6       43.78       68.25     19.00 o
   9   1   6      173.69      192.94     25.08 o
  10   1   6        2.60       -0.42     18.51 o
 -13   2   6       26.05       37.03     19.08 o
 -12   2   6       31.10       67.60     18.69 o
 -11   2   6      318.79      351.42     25.70 o
 -10   2   6      979.64      972.77     38.95 o
  -9   2   6     1012.50      984.39     72.45 o
  -8   2   6     1249.73     1074.01     63.60 o
  -7   2   6      112.48      118.63     10.47 o
  -6   2   6     4412.52     4504.09     55.96 o
  -5   2   6       63.50       59.30      5.42 o
  -4   2   6       42.17       16.88      4.41 o
  -3   2   6       77.90      101.09      6.12 o
  -2   2   6     1540.08     1526.87     20.06 o
  -1   2   6      173.80      194.56      7.07 o
   0   2   6       18.25       33.04      4.94 o
   1   2   6     3432.53     3597.28     46.76 o
   2   2   6     6374.51     6531.16     66.70 o
   3   2   6      304.08      275.05     13.69 o
   4   2   6     1963.21     1796.56     37.63 o
   5   2   6     1135.37     1173.62     26.54 o
   6   2   6      107.60      118.06     17.72 o
   7   2   6        0.38       14.16     15.30 o
   8   2   6     1750.88     1647.76     68.36 o
   9   2   6       12.94       -8.96     17.43 o
  10   2   6        3.81      -17.01     17.01 o
 -13   3   6      113.46       72.11     20.24 o
 -12   3   6       11.46        7.56     16.27 o
 -11   3   6      174.37      210.84     53.74 o
 -10   3   6      146.81      101.05     17.99 o
  -9   3   6      218.28      192.10     19.70 o
  -8   3   6       79.77      134.83      6.77 o
  -7   3   6     1904.74     1937.07     39.53 o
  -6   3   6      157.92      150.82     10.24 o
  -5   3   6     2701.39     2607.59     30.14 o
  -4   3   6      957.08      884.24     14.03 o
  -3   3   6     5588.42     5123.55     50.06 o
  -2   3   6       12.91       17.94      4.70 o
  -1   3   6     2793.30     3104.44     35.85 o
   0   3   6      917.26      866.15     15.33 o
   1   3   6     1044.67     1040.88     16.04 o
   2   3   6      351.96      361.61     10.17 o
   3   3   6     4343.33     4457.10     50.60 o
   4   3   6        0.29       11.68      6.46 o
   5   3   6      427.53      389.91     18.15 o
   6   3   6      327.97      341.89     23.78 o
   7   3   6      914.49      938.50     39.51 o
   8   3   6       23.37       27.52     16.95 o
   9   3   6      515.95      548.17     34.38 o
  10   3   6       22.43       32.82     20.42 o
 -13   4   6       31.47       18.76     18.14 o
 -12   4   6       77.92       79.66     19.12 o
 -11   4   6      796.94      772.33     35.64 o
 -10   4   6      243.09      196.02     20.72 o
  -9   4   6       29.93       40.94     15.01 o
  -8   4   6     4379.33     4171.17     70.53 o
  -7   4   6      266.54      228.41     13.71 o
  -6   4   6     1880.18     1772.70     40.65 o
  -5   4   6        8.88       21.92      4.36 o
  -4   4   6     4311.32     4153.89     45.35 o
  -3   4   6     2795.63     2616.71     27.58 o
  -2   4   6      189.34      184.00      6.58 o
  -1   4   6      121.58      160.02      7.73 o
   0   4   6     1503.87     1634.82     22.72 o
   1   4   6      139.80      132.41      7.43 o
   2   4   6     3577.92     3561.83     36.26 o
   3   4   6        7.59       12.14      6.65 o
   4   4   6      940.94      970.62     21.44 o
   5   4   6     1343.11     1359.69     37.87 o
   6   4   6     3488.33     3415.82     82.18 o
   7   4   6      182.66      202.67     21.37 o
   8   4   6      782.08      746.21     37.48 o
   9   4   6       35.66       47.84     19.37 o
  10   4   6      128.53      158.70     31.97 o
 -13   5   6        0.22      -16.51     16.51 o
 -12   5   6       80.31       52.74     20.07 o
 -11   5   6      621.39      638.97     41.49 o
 -10   5   6       98.49      107.43     18.11 o
  -9   5   6     1036.10     1109.74     39.78 o
  -8   5   6        4.75       20.15     11.44 o
  -7   5   6     1308.18     1249.04     27.15 o
  -6   5   6      133.41      128.90     10.56 o
  -5   5   6      462.95      441.91     14.42 o
  -4   5   6     1502.12     1587.90     20.25 o
  -3   5   6     2105.98     2104.59     26.16 o
  -2   5   6      250.81      222.68      7.68 o
  -1   5   6      552.50      544.86     12.08 o
   0   5   6        5.00       14.10      4.34 o
   1   5   6     2853.04     2974.06     32.63 o
   2   5   6       68.86       91.85      5.20 o
   3   5   6     6501.46     6317.80     78.30 o
   4   5   6        1.85        2.37      7.62 o
   5   5   6      680.59      697.08     23.61 o
   6   5   6      184.58      199.28     17.31 o
   7   5   6      485.35      492.91     28.86 o
   8   5   6       24.43       27.91     17.62 o
   9   5   6      277.72      268.05     34.35 o
  10   5   6      412.23      458.47     32.03 o
 -12   6   6       38.48       33.65     16.97 o
 -11   6   6      282.45      315.81     45.92 o
 -10   6   6     1221.85     1206.45     42.78 o
  -9   6   6        2.17       20.19      8.87 o
  -8   6   6     1106.03     1141.25     29.16 o
  -7   6   6        0.46       -7.61      7.61 o
  -6   6   6     4098.67     3849.93     58.92 o
  -5   6   6        6.07       13.93      6.59 o
  -4   6   6     6293.23     6430.77     60.96 o
  -3   6   6      971.55      988.24     17.82 o
  -2   6   6      763.46      799.30     13.87 o
  -1   6   6      499.05      491.88     10.97 o
   0   6   6        5.63       -0.03      4.31 o
   1   6   6     1126.24     1119.50     17.95 o
   2   6   6     5308.68     5191.81     63.12 o
   3   6   6      674.21      659.51     19.68 o
   4   6   6     3209.35     3123.69     50.60 o
   5   6   6      141.27      178.54     14.01 o
   6   6   6     1450.75     1449.09     33.76 o
   7   6   6      370.41      375.05     29.93 o
   8   6   6      652.12      606.00     33.67 o
   9   6   6       53.40       67.12     20.37 o
  10   6   6       95.29      100.95     70.75 o
 -12   7   6      188.02      225.40     37.41 o
 -11   7   6      160.88      161.55     36.73 o
 -10   7   6     1031.63     1098.18    124.82 o
  -9   7   6     3027.92     2935.46     54.55 o
  -8   7   6       97.78       87.68     11.33 o
  -7   7   6      599.66      582.85     27.59 o
  -6   7   6      279.26      267.53     17.52 o
  -5   7   6     5819.02     5809.76     74.16 o
  -4   7   6     1273.37     1232.23     16.78 o
  -3   7   6      144.03      195.98      7.81 o
  -2   7   6     1806.61     1781.93     22.59 o
  -1   7   6      158.28      100.88      6.28 o
   0   7   6      549.19      483.60     11.79 o
   1   7   6     2644.29     2782.44     31.59 o
   2   7   6      398.55      408.25     14.23 o
   3   7   6     7375.58     6948.18     96.21 o
   4   7   6      302.75      272.99     13.69 o
   5   7   6      909.49      910.70     44.70 o
   6   7   6      112.98      118.83     12.55 o
   7   7   6     1527.32     1446.47     39.86 o
   8   7   6      140.33      170.60     30.95 o
   9   7   6       28.99       24.69     18.62 o
  10   7   6      302.13      351.37     27.05 o
 -12   8   6       42.29       55.83     17.31 o
 -11   8   6       96.30      140.94     19.24 o
 -10   8   6     2201.81     2089.28     75.51 o
  -9   8   6      440.60      482.91     19.79 o
  -8   8   6       40.84       21.30     10.69 o
  -7   8   6      541.22      480.80     17.65 o
  -6   8   6     1237.55     1301.63     28.43 o
  -5   8   6        1.96       11.81      7.05 o
  -4   8   6     5769.12     5532.42     56.87 o
  -3   8   6     1090.27     1067.37     18.78 o
  -2   8   6      944.69      929.72     17.61 o
  -1   8   6     4288.91     4313.48     44.39 o
   0   8   6        1.40        6.65      5.00 o
   1   8   6      245.43      213.01     10.71 o
   2   8   6     4520.44     4449.88     59.71 o
   3   8   6     1257.83     1178.46     35.94 o
   4   8   6      707.00      666.95     25.92 o
   5   8   6       92.56       78.98     10.44 o
   6   8   6      449.58      452.41     23.56 o
   7   8   6      309.87      297.46     15.75 o
   8   8   6      273.36      314.52     40.81 o
   9   8   6      159.98      175.50     23.03 o
  10   8   6       29.08       11.41     18.03 o
 -12   9   6      498.83      470.23     30.95 o
 -11   9   6      137.49      125.94     19.39 o
 -10   9   6      718.30      749.85     24.74 o
  -9   9   6     3326.80     3207.57     70.66 o
  -8   9   6       10.57        5.71     10.03 o
  -7   9   6      173.04      177.26     12.45 o
  -6   9   6       83.53       81.87     10.42 o
  -5   9   6     4911.15     4978.29     69.41 o
  -4   9   6      593.51      572.94     16.79 o
  -3   9   6      133.21      145.46      7.24 o
  -2   9   6     1917.53     1858.60     25.05 o
  -1   9   6      431.66      450.29     14.59 o
   0   9   6     4117.23     4046.79     47.37 o
   1   9   6      770.55      798.05     13.13 o
   2   9   6     1097.39     1029.62     28.05 o
   3   9   6     2462.98     2456.74     43.09 o
   4   9   6     2151.15     2125.61     39.68 o
   5   9   6     1536.89     1515.27     32.35 o
   6   9   6      243.07      286.29     25.35 o
   7   9   6     1410.31     1379.04     34.22 o
   8   9   6       91.18       99.39     19.00 o
   9   9   6        2.26       -9.94     15.55 o
  10   9   6      199.58      187.02     39.11 o
 -12  10   6        2.24       26.30     13.99 o
 -11  10   6      263.16      279.52     21.94 o
 -10  10   6      536.67      501.89     22.96 o
  -9  10   6      631.25      611.30     23.36 o
  -8  10   6       68.69       69.35     10.83 o
  -7  10   6      292.74      298.72     15.12 o
  -6  10   6      417.66      396.22     16.21 o
  -5  10   6      199.70      223.41     11.74 o
  -4  10   6     6560.63     6556.21     91.72 o
  -3  10   6     1061.65     1079.17     17.62 o
  -2  10   6       22.25       21.99      5.46 o
  -1  10   6     8858.57     8836.77     88.24 o
   0  10   6       89.12      112.28      7.15 o
   1  10   6     1119.23      953.00     15.43 o
   2  10   6     1555.83     1547.24     31.19 o
   3  10   6      420.29      449.38     17.18 o
   4  10   6       14.32       27.66      9.09 o
   5  10   6      389.62      445.70     17.87 o
   6  10   6     1007.85     1017.56     30.29 o
   7  10   6      729.26      699.03     25.01 o
   8  10   6      127.82      113.82     27.89 o
   9  10   6      144.68      147.30     19.67 o
 -12  11   6     1207.11     1249.61     79.59 o
 -11  11   6      300.73      349.52     38.77 o
 -10  11   6       68.67       81.67     12.25 o
  -9  11   6     1825.01     1768.61     40.41 o
  -8  11   6      306.83      329.69     31.91 o
  -7  11   6       11.78       10.81      9.18 o
  -6  11   6     1396.09     1345.27     29.82 o
  -5  11   6     1781.07     1753.24     34.84 o
  -4  11   6      684.21      703.27     24.07 o
  -3  11   6     1098.04     1055.59     18.84 o
  -2  11   6     5366.34     5481.31     58.34 o
  -1  11   6       75.85       70.73      7.11 o
   0  11   6     3616.68     3348.71     45.60 o
   1  11   6      923.91      968.27     24.17 o
   2  11   6     2272.43     2340.08     37.91 o
   3  11   6      117.63      122.25     11.51 o
   4  11   6     1109.20     1005.66     39.27 o
   5  11   6      740.68      677.59     26.61 o
   6  11   6      380.88      398.10     20.16 o
   7  11   6       95.44       76.93     13.23 o
   8  11   6      195.87      240.90     14.94 o
   9  11   6        2.72       14.46     13.32 o
 -12  12   6       56.39       96.59     38.09 o
 -11  12   6      465.03      474.51     24.75 o
 -10  12   6      456.19      441.89     20.17 o
  -9  12   6      536.08      481.46     21.29 o
  -8  12   6      540.06      506.54     19.55 o
  -7  12   6      260.75      236.80     19.83 o
  -6  12   6      450.09      480.92     18.36 o
  -5  12   6     1753.37     1817.51     32.65 o
  -4  12   6     2270.09     2271.77     37.21 o
  -3  12   6     3188.35     3287.43     37.31 o
  -2  12   6       62.16       72.89      7.21 o
  -1  12   6     4211.93     3987.26     48.22 o
   0  12   6     2479.99     2382.74     35.64 o
   1  12   6     3442.98     3527.14     50.75 o
   2  12   6      719.40      688.45     19.31 o
   3  12   6       39.55       25.35      9.20 o
   4  12   6      225.95      246.78     14.29 o
   5  12   6      253.57      242.43     14.89 o
   6  12   6      765.92      809.97     27.91 o
   7  12   6      177.66      244.02     16.91 o
   8  12   6       20.92       30.08     11.08 o
   9  12   6       99.47      106.80     40.13 o
 -12  13   6     1025.34     1005.40     75.51 o
 -11  13   6      174.76      202.11     18.31 o
 -10  13   6      197.84      246.16     15.99 o
  -9  13   6      444.37      512.50     22.26 o
  -8  13   6     1834.37     1832.57     37.87 o
  -7  13   6      417.96      468.06     18.88 o
  -6  13   6      133.39      135.62     12.51 o
  -5  13   6     1344.12     1299.49     27.13 o
  -4  13   6       97.86      102.19     10.09 o
  -3  13   6     1464.63     1417.30     30.19 o
  -2  13   6     9143.92     8932.16     96.17 o
  -1  13   6      375.35      324.64     11.61 o
   0  13   6     5302.24     5182.77     65.69 o
   1  13   6      554.17      587.97     19.85 o
   2  13   6      790.07      744.40     20.37 o
   3  13   6      264.70      273.38     22.48 o
   4  13   6        7.38       -1.67      8.78 o
   5  13   6      101.41       92.07     18.43 o
   6  13   6      692.25      675.78     27.98 o
   7  13   6        7.28       13.27     16.27 o
   8  13   6        6.29        8.82     11.16 o
   9  13   6       64.82       72.11     38.09 o
 -11  14   6      647.02      676.23     32.29 o
 -10  14   6     1319.14     1326.91     67.56 o
  -9  14   6     1521.91     1466.15     51.89 o
  -8  14   6       63.97       97.53     14.11 o
  -7  14   6      607.42      564.35     20.57 o
  -6  14   6       18.45        3.66      9.41 o
  -5  14   6     2277.69     2370.39     46.30 o
  -4  14   6       43.02       48.42     10.08 o
  -3  14   6     2723.30     2478.59     43.80 o
  -2  14   6     2013.05     1863.14     33.33 o
  -1  14   6     6399.07     6406.70     72.19 o
   0  14   6      619.46      619.12     22.73 o
   1  14   6     2359.70     2396.19     43.22 o
   2  14   6      123.12      131.44     12.00 o
   3  14   6     1847.38     1939.28     38.38 o
   4  14   6        1.30      -12.25     13.25 o
   5  14   6      425.47      432.49     18.80 o
   6  14   6     1082.95     1070.86     29.46 o
   7  14   6       21.26       36.53     12.05 o
   8  14   6        1.22        3.78      9.41 o
   9  14   6      152.71      133.33     41.49 o
 -11  15   6      100.72       68.24     18.63 o
 -10  15   6      705.49      784.85     24.98 o
  -9  15   6        8.50       12.24     10.64 o
  -8  15   6     1661.62     1707.87     36.76 o
  -7  15   6     1025.15      929.49     34.86 o
  -6  15   6      136.78      138.08     14.53 o
  -5  15   6     1119.86     1094.49     28.07 o
  -4  15   6      663.97      662.02     25.04 o
  -3  15   6       14.78       13.73      9.26 o
  -2  15   6     2179.03     2155.09     33.43 o
  -1  15   6       79.81       80.96      8.47 o
   0  15   6     2058.67     1902.41     30.24 o
   1  15   6       58.05       27.66      9.60 o
   2  15   6      831.80      889.05     22.52 o
   3  15   6      117.28      146.06     23.69 o
   4  15   6       50.75       31.91     10.53 o
   5  15   6       35.52       36.89     11.15 o
   6  15   6       34.80       40.34     12.08 o
   7  15   6      190.56      188.39     15.41 o
   8  15   6      207.88      184.16     23.69 o
   9  15   6       52.60       91.76     24.83 o
 -11  16   6      703.23      825.44     38.25 o
 -10  16   6      592.94      447.41     41.15 o
  -9  16   6      690.70      738.35     23.68 o
  -8  16   6      267.95      262.57     16.32 o
  -7  16   6       26.91       39.86     12.21 o
  -6  16   6     1284.96     1213.52     52.58 o
  -5  16   6     3536.41     3492.26     58.13 o
  -4  16   6       33.63       23.62      9.91 o
  -3  16   6       31.71       39.01      9.78 o
  -2  16   6     2233.03     2103.32     32.99 o
  -1  16   6     7289.93     6776.56     92.79 o
   0  16   6      162.89      130.77     11.93 o
   1  16   6      929.62     1009.77     23.98 o
   2  16   6       52.65       63.04      9.95 o
   3  16   6     2740.10     2815.85     85.85 o
   4  16   6      356.86      336.54     18.99 o
   5  16   6      100.83      102.39     13.75 o
   6  16   6      106.99      120.66     13.39 o
   7  16   6      105.29      125.79     37.02 o
   8  16   6      102.22      134.05     23.17 o
 -11  17   6       15.09       30.75     19.24 o
 -10  17   6      243.09      283.58     28.23 o
  -9  17   6       96.15      117.93     12.58 o
  -8  17   6      172.19      194.42     16.21 o
  -7  17   6      212.39      257.59     31.53 o
  -6  17   6     1447.21     1483.32     38.02 o
  -5  17   6      108.94       94.58     12.54 o
  -4  17   6       98.98      107.48     18.26 o
  -3  17   6     1399.03     1318.86     40.65 o
  -2  17   6     2547.97     2385.55     35.95 o
  -1  17   6      508.33      537.50     22.22 o
   0  17   6     4591.84     4419.84     61.91 o
   1  17   6       41.04       44.71      9.45 o
   2  17   6     1280.57     1230.35     36.58 o
   3  17   6      298.04      270.48     18.12 o
   4  17   6      263.80      222.29     23.37 o
   5  17   6        7.83        2.15     15.05 o
   6  17   6      618.16      624.12     24.88 o
   7  17   6        2.40       -4.39      9.27 o
   8  17   6       31.47       60.24     21.01 o
 -10  18   6       13.71        6.80     24.49 o
  -9  18   6      532.87      547.76     21.49 o
  -8  18   6        7.56       11.50      9.67 o
  -7  18   6       50.66       26.20     12.69 o
  -6  18   6      703.86      741.42     30.31 o
  -5  18   6       44.98       33.99     11.23 o
  -4  18   6      307.32      341.08     22.07 o
  -3  18   6       98.45      101.88     11.79 o
  -2  18   6      317.42      290.17     17.69 o
  -1  18   6     5387.84     5426.36     69.92 o
   0  18   6        0.09        1.34      8.51 o
   1  18   6      262.56      233.78     13.49 o
   2  18   6      217.63      228.18     15.47 o
   3  18   6      220.19      216.93     17.17 o
   4  18   6        3.06        9.40     12.53 o
   5  18   6      159.84      146.33     15.70 o
   6  18   6      113.11      100.43     14.28 o
   7  18   6       44.87       82.18     39.79 o
   8  18   6      253.75      275.50     35.37 o
 -10  19   6       73.28       40.23     21.22 o
  -9  19   6        5.87      -16.40     20.75 o
  -8  19   6      254.05      258.19     17.78 o
  -7  19   6       42.45       37.15     10.88 o
  -6  19   6     1512.59     1517.78     40.75 o
  -5  19   6       69.31       65.81     10.85 o
  -4  19   6       14.26        4.64      9.09 o
  -3  19   6        6.21        6.47      8.67 o
  -2  19   6     2507.40     2472.65     45.61 o
  -1  19   6       34.59       28.00      7.42 o
   0  19   6     4520.87     4470.22     70.85 o
   1  19   6       52.69       58.13     11.39 o
   2  19   6     1771.34     1677.53     36.83 o
   3  19   6       44.69       63.43     14.71 o
   4  19   6       23.11       33.64     12.58 o
   5  19   6        9.76       29.76     13.03 o
   6  19   6      287.60      287.11     29.03 o
   7  19   6       90.75      108.79     23.52 o
   8  19   6       78.65       80.27     28.57 o
 -10  20   6       43.37       14.21     23.81 o
  -9  20   6       55.56       62.93     21.99 o
  -8  20   6       56.12       52.19     13.68 o
  -7  20   6      299.13      269.01     18.99 o
  -6  20   6       49.14       35.50     11.43 o
  -5  20   6      213.26      241.95     14.41 o
  -4  20   6      648.93      657.27     20.91 o
  -3  20   6      104.41      116.12     12.96 o
  -2  20   6        0.27       -6.49      9.04 o
  -1  20   6     3219.26     3046.29     43.36 o
   0  20   6     1387.82     1378.41     32.63 o
   1  20   6     2103.48     1998.12     40.62 o
   2  20   6      495.08      474.41     20.30 o
   3  20   6        8.85       16.12     12.18 o
   4  20   6        0.89       -6.66     14.40 o
   5  20   6      137.63      183.86     17.16 o
   6  20   6      229.61      257.37     17.42 o
   7  20   6       45.58       58.02     21.57 o
 -10  21   6      160.26      248.26     28.86 o
  -9  21   6       27.92       24.21     24.49 o
  -8  21   6      243.52      238.20     17.48 o
  -7  21   6        6.90       17.75     13.23 o
  -6  21   6      241.31      253.17     19.04 o
  -5  21   6      737.96      796.90     29.42 o
  -4  21   6      260.74      272.00     15.19 o
  -3  21   6       49.01       36.07     11.28 o
  -2  21   6     1187.08     1132.58     42.51 o
  -1  21   6       78.72       73.39     10.82 o
   0  21   6     1330.14     1208.20     34.36 o
   1  21   6      179.62      194.88     15.21 o
   2  21   6      308.33      335.82     18.27 o
   3  21   6      122.07      109.90     16.01 o
   4  21   6        0.84       21.06     12.87 o
   5  21   6       61.20       76.61     16.26 o
   6  21   6       70.92       82.93     14.44 o
   7  21   6      201.31      201.11     51.02 o
  -9  22   6      269.47      284.58     29.72 o
  -8  22   6       31.20       31.62     13.25 o
  -7  22   6      109.02      154.49     17.10 o
  -6  22   6        8.89       22.60     13.40 o
  -5  22   6        2.72       11.79     11.96 o
  -4  22   6      157.14      174.28     15.23 o
  -3  22   6      331.67      316.62     23.00 o
  -2  22   6       85.92      114.34     13.57 o
  -1  22   6     2289.36     2210.52     45.69 o
   0  22   6       80.31       49.55     12.79 o
   1  22   6     1780.31     1773.63     44.92 o
   2  22   6      184.15      175.46     15.80 o
   3  22   6      619.52      578.45     45.59 o
   4  22   6      273.83      241.28     19.28 o
   5  22   6       52.80       56.45     15.71 o
   6  22   6      126.71      172.69     16.97 o
   7  22   6      311.09      328.15     31.28 o
  -9  23   6      113.44      157.45     26.40 o
  -8  23   6      293.42      322.59     19.36 o
  -7  23   6       72.96       32.38     14.64 o
  -6  23   6        1.75        9.89     13.44 o
  -5  23   6     1449.34     1400.28     38.00 o
  -4  23   6        9.89       16.20     13.26 o
  -3  23   6       17.46       12.53     12.40 o
  -2  23   6     2223.23     2101.73     45.31 o
  -1  23   6        3.81       14.81     16.81 o
   0  23   6     1275.46     1275.41     35.37 o
   1  23   6      409.99      400.59     22.18 o
   2  23   6        5.86       20.99     12.14 o
   3  23   6       36.26       44.49     14.90 o
   4  23   6        1.13        1.40     19.41 o
   5  23   6      439.42      475.34     24.10 o
   6  23   6       92.69       95.68     24.74 o
  -8  24   6        2.97       -4.31     13.20 o
  -7  24   6       68.54       49.07     15.42 o
  -6  24   6      160.34      187.92     18.91 o
  -5  24   6      279.52      309.87     19.76 o
  -4  24   6      351.07      360.44     29.48 o
  -3  24   6      302.05      302.34     21.08 o
  -2  24   6      111.28      117.52     18.56 o
  -1  24   6     2178.00     2176.10    128.23 o
   0  24   6       50.34       54.27     13.06 o
   1  24   6      126.36      161.32     23.38 o
   2  24   6      229.42      219.01     19.54 o
   3  24   6      570.43      531.35     34.29 o
   4  24   6      632.19      649.18     27.81 o
   5  24   6       34.86       30.95     14.23 o
   6  24   6      217.56      180.39     28.14 o
  -8  25   6        3.64       -6.68     10.99 o
  -7  25   6      160.21      164.02     21.95 o
  -6  25   6        1.12        3.49     14.83 o
  -5  25   6      677.19      709.58     32.52 o
  -4  25   6      243.04      264.26     20.40 o
  -3  25   6      328.79      337.12     20.30 o
  -2  25   6     1570.22     1545.49     78.91 o
  -1  25   6       37.94       36.73     28.91 o
   0  25   6      965.21      912.17     37.35 o
   1  25   6        3.16        6.41     14.34 o
   2  25   6        9.13       -8.37     13.74 o
   3  25   6      147.45      180.65     26.38 o
   4  25   6       74.09       65.72     15.86 o
   5  25   6       33.00       47.58     14.87 o
  -7  26   6        1.22        7.83     14.50 o
  -6  26   6      542.88      518.56     36.29 o
  -5  26   6      353.95      338.74     23.34 o
  -4  26   6      967.13     1065.34     35.38 o
  -3  26   6     1117.77     1089.07     33.26 o
  -2  26   6       67.28      102.04     23.09 o
  -1  26   6      862.08      866.18     78.23 o
   0  26   6        4.88       -9.11     15.65 o
   1  26   6       27.94       -9.65     12.89 o
   2  26   6      402.01      373.15     23.70 o
   3  26   6        3.26       18.49     14.80 o
   4  26   6      403.18      436.77     43.60 o
   5  26   6       40.51       28.04     14.37 o
  -7  27   6      152.93      172.49     18.61 o
  -6  27   6       19.33       30.32     16.34 o
  -5  27   6     1154.62     1128.81     80.74 o
  -4  27   6      230.01      212.33     19.68 o
  -3  27   6      352.49      393.16     21.19 o
  -2  27   6      502.81      469.61     35.35 o
  -1  27   6        7.30        2.04     20.34 o
   0  27   6      536.00      485.42     35.73 o
   1  27   6        4.52        0.98     23.98 o
   2  27   6      180.43      176.17     25.81 o
   3  27   6      188.85      183.47     22.66 o
   4  27   6      298.80      261.75     29.05 o
  -6  28   6      140.79      124.08     25.40 o
  -5  28   6       42.78       30.74     16.52 o
  -4  28   6      987.53      980.57     33.74 o
  -3  28   6      630.72      691.13     41.77 o
  -2  28   6       40.75       13.60     22.36 o
  -1  28   6      394.45      344.58     33.10 o
   0  28   6      149.90      200.30     28.11 o
   1  28   6      167.73      161.88     24.53 o
   2  28   6      692.90      750.16     31.97 o
   3  28   6        8.03      -11.54     20.07 o
  -5  29   6      917.98      999.07     36.49 o
  -4  29   6      240.54      249.66     20.12 o
  -3  29   6      218.04      230.27     30.29 o
  -2  29   6      176.09      141.23     27.17 o
  -1  29   6        4.27       -2.72     21.69 o
   0  29   6       38.86       40.96     22.23 o
   1  29   6      116.16      156.75     16.05 o
   2  29   6      216.69      186.11     20.44 o
  -4  30   6      399.64      432.29     23.51 o
  -3  30   6       43.64       40.49     24.40 o
  -2  30   6       12.03       11.49     23.55 o
  -1  30   6      280.71      261.19     32.23 o
   0  30   6       63.85       78.21     61.56 o
   1  30   6        1.95       -2.66     22.14 o
  -1  31   6        0.68       12.99     23.72 o
 -11   0   7      747.06      716.30     50.34 o
  -9   0   7      217.43      236.04     31.29 o
  -7   0   7      153.35      163.80     12.11 o
  -5   0   7     2038.74     2046.23     41.35 o
  -3   0   7     3307.01     3064.41     48.73 o
  -1   0   7     7897.75     7111.94     97.22 o
   1   0   7        9.11        1.62      7.11 o
   3   0   7        3.28       -5.44      9.30 o
   5   0   7     1801.27     1726.46     74.83 o
   7   0   7      247.38      263.93     35.37 o
   9   0   7      995.97      938.06     65.30 o
 -12   1   7      523.67      501.84     32.61 o
 -11   1   7       71.88       99.52     20.19 o
 -10   1   7        3.62       12.04     15.15 o
  -9   1   7      222.95      130.44     19.24 o
  -8   1   7     2231.97     2143.64     59.87 o
  -7   1   7       18.09       21.31      7.23 o
  -6   1   7     2470.65     2337.56     35.44 o
  -5   1   7       11.67       38.58      6.56 o
  -4   1   7     5019.72     5103.25     55.13 o
  -3   1   7      432.14      360.06     13.33 o
  -2   1   7     2195.72     2007.21     29.34 o
  -1   1   7        2.74        7.09      4.94 o
   0   1   7     2005.96     2087.90     26.25 o
   1   1   7        2.28        2.04      5.43 o
   2   1   7       36.49       50.49      7.96 o
   3   1   7      494.53      516.64     14.93 o
   4   1   7        6.30        7.49      5.56 o
   5   1   7      178.38      196.93     20.67 o
   6   1   7      568.12      561.88     30.78 o
   7   1   7      255.88      285.30     25.70 o
   8   1   7      647.24      689.39     57.48 o
   9   1   7        7.78       20.67     19.56 o
 -12   2   7       38.46       80.07     20.44 o
 -11   2   7       85.27       85.59     20.75 o
 -10   2   7      436.27      498.74     68.70 o
  -9   2   7       29.28       32.47     15.79 o
  -8   2   7      101.61      121.00      9.32 o
  -7   2   7     1151.74     1297.86     31.38 o
  -6   2   7      104.20      132.65     10.48 o
  -5   2   7     3396.17     3147.01     36.57 o
  -4   2   7      125.43      200.09      9.84 o
  -3   2   7     7853.19     7725.90     73.91 o
  -2   2   7        0.24       -2.66      4.79 o
  -1   2   7     3458.70     3373.88     39.49 o
   0   2   7        0.74       -4.76      4.76 o
   1   2   7      257.32      212.22     11.07 o
   2   2   7      239.47      220.71     10.55 o
   3   2   7      776.37      692.73     16.93 o
   4   2   7        0.46        2.90      8.42 o
   5   2   7      184.78      184.95     11.36 o
   6   2   7      568.53      610.32     39.11 o
   7   2   7     1847.71     1902.31     60.07 o
   8   2   7       10.39       23.09     19.22 o
   9   2   7      442.82      501.94     35.07 o
 -12   3   7     1045.19     1109.94     45.57 o
 -11   3   7      425.80      407.66     28.59 o
 -10   3   7      113.42       60.21     40.81 o
  -9   3   7      667.76      698.01     33.58 o
  -8   3   7        3.45        4.58      8.40 o
  -7   3   7      694.79      595.39     26.25 o
  -6   3   7     3500.13     3506.14     47.22 o
  -5   3   7      350.52      353.32     11.48 o
  -4   3   7     5603.67     4971.64     49.98 o
  -3   3   7      157.44      169.59      8.07 o
  -2   3   7     4648.15     4733.47     48.75 o
  -1   3   7      424.91      385.53     10.45 o
   0   3   7     4269.66     4315.79     45.36 o
   1   3   7      870.11      947.35     20.33 o
   2   3   7     1443.05     1424.77     23.53 o
   3   3   7     1009.77      986.59     22.82 o
   4   3   7     1059.00      975.33     65.06 o
   5   3   7     1326.04     1359.36     32.50 o
   6   3   7     1971.89     1952.38     59.29 o
   7   3   7      599.17      655.99     55.44 o
   8   3   7     1334.57     1396.72     77.89 o
   9   3   7        2.50       11.99     19.65 o
 -12   4   7        4.24       20.99     34.01 o
 -11   4   7        2.96       -5.17     15.79 o
 -10   4   7      153.14      161.77     21.21 o
  -9   4   7      263.83      296.52     44.90 o
  -8   4   7     1256.63     1241.31     31.10 o
  -7   4   7       83.32       81.66     16.68 o
  -6   4   7     1689.06     1624.35     32.74 o
  -5   4   7     8247.14     8108.81     96.81 o
  -4   4   7        0.06        1.09      5.24 o
  -3   4   7     6780.57     6786.41     61.92 o
  -2   4   7      215.89      218.20      8.73 o
  -1   4   7     3670.28     3494.41     35.93 o
   0   4   7      335.11      331.40      9.26 o
   1   4   7      568.14      628.09     13.41 o
   2   4   7      233.02      248.82     10.08 o
   3   4   7     1535.12     1508.63     23.15 o
   4   4   7      216.81      222.72     15.30 o
   5   4   7       34.62       53.66     10.79 o
   6   4   7       51.99       62.41     17.43 o
   7   4   7     1946.38     1933.43     83.33 o
   8   4   7      179.87      192.87     24.20 o
   9   4   7      536.73      551.32     36.12 o
 -12   5   7      270.45      332.34     27.45 o
 -11   5   7      103.69       90.41     27.55 o
 -10   5   7      122.39      146.83     21.09 o
  -9   5   7      420.85      450.84     17.00 o
  -8   5   7      169.32      178.95     13.82 o
  -7   5   7     1048.37     1095.55     26.27 o
  -6   5   7      139.12      136.64     11.38 o
  -5   5   7     1409.13     1294.00     23.76 o
  -4   5   7     1158.76     1201.90     21.58 o
  -3   5   7      122.95      107.81      7.18 o
  -2   5   7     5123.03     4824.80     46.54 o
  -1   5   7      749.47      792.02     13.90 o
   0   5   7     1635.75     1531.86     21.38 o
   1   5   7      119.53      154.73      9.54 o
   2   5   7      388.54      346.12     11.43 o
   3   5   7      109.49      122.09     10.21 o
   4   5   7     3464.16     3506.65     56.49 o
   5   5   7      867.18      797.36     26.80 o
   6   5   7      913.43      841.27     24.37 o
   7   5   7       63.64       40.88     18.11 o
   8   5   7      406.68      448.63     31.97 o
   9   5   7       21.54       26.72     20.10 o
 -12   6   7      159.90      148.13     22.55 o
 -11   6   7        1.35        0.19     15.36 o
 -10   6   7      101.64       73.39     17.98 o
  -9   6   7      191.38      155.70     12.80 o
  -8   6   7      886.94      801.19     25.38 o
  -7   6   7      970.26      920.43     24.66 o
  -6   6   7        2.78        3.63      8.38 o
  -5   6   7      488.51      509.45     14.15 o
  -4   6   7     1824.15     1641.80     23.94 o
  -3   6   7     1529.33     1666.61     24.14 o
  -2   6   7     2020.78     1880.41     24.58 o
  -1   6   7     3956.09     3835.98     41.44 o
   0   6   7      269.44      321.51     10.57 o
   1   6   7      562.10      615.96     15.73 o
   2   6   7     1470.52     1396.03     36.44 o
   3   6   7       92.16       90.67     12.62 o
   4   6   7     1616.22     1565.43     32.90 o
   5   6   7     2244.55     2290.61     56.06 o
   6   6   7       47.63       34.69     10.61 o
   7   6   7      325.28      321.45     26.62 o
   8   6   7        4.77        1.29     20.07 o
   9   6   7      151.47      135.14     24.19 o
 -12   7   7       39.29       54.52     18.95 o
 -11   7   7       86.94       81.41     26.53 o
 -10   7   7      115.99       91.39     18.63 o
  -9   7   7      537.86      560.72     22.49 o
  -8   7   7       64.08       73.46     12.47 o
  -7   7   7     1005.58      960.54     25.25 o
  -6   7   7     1139.79     1208.45     28.17 o
  -5   7   7     1994.17     1980.94     30.27 o
  -4   7   7     1749.46     1755.62     24.88 o
  -3   7   7      482.53      457.22     17.82 o
  -2   7   7     3177.29     3086.86     37.25 o
  -1   7   7     2972.92     2814.14     32.82 o
   0   7   7       81.61       63.63      6.77 o
   1   7   7      970.33      950.52     18.06 o
   2   7   7       95.11      108.59      8.75 o
   3   7   7     2077.00     1889.63     53.02 o
   4   7   7      605.06      579.90     20.58 o
   5   7   7      120.59      141.55     18.43 o
   6   7   7      833.87      793.84     44.89 o
   7   7   7      334.63      330.51     26.79 o
   8   7   7      441.73      466.10     32.02 o
   9   7   7       27.62       57.38     20.60 o
 -12   8   7      284.44      338.67     26.90 o
 -11   8   7       50.51       63.11     23.47 o
 -10   8   7      246.14      245.89     17.24 o
  -9   8   7      502.85      447.53     20.36 o
  -8   8   7      622.35      590.44     23.46 o
  -7   8   7     1940.32     1919.67     37.87 o
  -6   8   7      256.71      253.62     16.89 o
  -5   8   7      213.39      272.13     24.02 o
  -4   8   7      205.39      171.78      9.16 o
  -3   8   7       19.06       18.70      5.80 o
  -2   8   7      829.75      849.99     16.53 o
  -1   8   7      462.92      474.50     12.79 o
   0   8   7     2031.30     1972.18     27.32 o
   1   8   7      495.05      445.56     22.56 o
   2   8   7      268.50      210.95     18.16 o
   3   8   7      581.15      590.66     20.69 o
   4   8   7     4597.23     4600.83     70.90 o
   5   8   7     2550.09     2401.78     51.34 o
   6   8   7       13.82       10.82     11.01 o
   7   8   7      341.69      394.31     18.34 o
   8   8   7       13.86       12.00     17.74 o
   9   8   7       24.27      -10.97     28.91 o
 -12   9   7       97.05      140.29     21.14 o
 -11   9   7      454.74      533.80     35.03 o
 -10   9   7       42.29       23.23     10.77 o
  -9   9   7      576.28      590.02     23.71 o
  -8   9   7      305.34      337.38     21.01 o
  -7   9   7      471.71      511.87     19.84 o
  -6   9   7      962.53      989.94     26.12 o
  -5   9   7     1083.72     1065.74     24.23 o
  -4   9   7     4972.28     4851.56     57.89 o
  -3   9   7      193.96      237.17     12.96 o
  -2   9   7     1714.36     1719.24     26.62 o
  -1   9   7      710.14      765.97     17.95 o
   0   9   7     2017.62     1976.63     27.63 o
   1   9   7     4314.49     4067.60     57.18 o
   2   9   7      286.32      253.63     13.30 o
   3   9   7     2843.47     2855.13     49.55 o
   4   9   7      203.10      199.54     14.10 o
   5   9   7       21.55       26.02     14.55 o
   6   9   7     1158.55     1191.62     49.26 o
   7   9   7      230.24      207.35     15.65 o
   8   9   7      231.52      250.19     25.67 o
   9   9   7       22.41        3.74     18.85 o
 -12  10   7      134.69      163.25     51.36 o
 -11  10   7       44.79       37.62     19.73 o
 -10  10   7      851.92      914.16     27.69 o
  -9  10   7        1.22        4.00     11.38 o
  -8  10   7       79.00       91.14     12.29 o
  -7  10   7     2634.10     2670.00     48.21 o
  -6  10   7     1679.38     1611.54     34.22 o
  -5  10   7     1611.62     1567.11     32.33 o
  -4  10   7        5.05        5.22      5.75 o
  -3  10   7      163.42      140.05      8.13 o
  -2  10   7      472.30      419.86     13.02 o
  -1  10   7      241.42      200.60      9.83 o
   0  10   7     2406.41     2328.96     30.97 o
   1  10   7       43.75       57.48      7.45 o
   2  10   7     2454.34     2360.52     39.19 o
   3  10   7      429.29      362.84     16.66 o
   4  10   7      588.38      547.07     20.65 o
   5  10   7     1589.37     1647.62     35.84 o
   6  10   7      171.32      154.71     15.96 o
   7  10   7      474.73      461.80     27.08 o
   8  10   7      157.44      135.22     50.68 o
   9  10   7      196.87      250.14     25.82 o
 -12  11   7      174.76      178.98     43.54 o
 -11  11   7      390.26      400.32     36.39 o
 -10  11   7       98.10      113.08     14.01 o
  -9  11   7      340.18      345.18     19.25 o
  -8  11   7      391.30      384.67     18.08 o
  -7  11   7     1000.91     1003.57     36.46 o
  -6  11   7     1860.52     1788.63     36.82 o
  -5  11   7       92.70       81.92     10.23 o
  -4  11   7        7.66       16.08      8.19 o
  -3  11   7       51.53       50.78      7.70 o
  -2  11   7      340.45      365.15     12.33 o
  -1  11   7     3139.24     3095.39     40.66 o
   0  11   7       12.20        5.23      7.28 o
   1  11   7     2441.94     2416.84     33.57 o
   2  11   7      704.16      751.93     20.98 o
   3  11   7     1432.44     1299.23     31.81 o
   4  11   7      269.92      254.08     15.70 o
   5  11   7      222.20      229.68     15.42 o
   6  11   7      227.06      223.76     17.61 o
   7  11   7      172.93      160.67     26.74 o
   8  11   7      116.47      112.66     20.81 o
   9  11   7        1.20      -17.87     18.71 o
 -11  12   7      223.78      196.10     28.50 o
 -10  12   7     1220.75     1238.63     34.57 o
  -9  12   7       18.49       44.47     12.91 o
  -8  12   7      659.96      748.57     32.11 o
  -7  12   7     1819.33     1746.94     37.20 o
  -6  12   7      411.58      395.49     17.95 o
  -5  12   7     1205.42     1218.48     26.60 o
  -4  12   7      623.19      638.67     23.93 o
  -3  12   7      163.90      168.57     11.14 o
  -2  12   7     1913.69     1897.11     29.08 o
  -1  12   7      131.76      116.62      9.23 o
   0  12   7     1228.32     1200.81     23.93 o
   1  12   7      407.70      389.68     16.84 o
   2  12   7      404.95      370.75     16.80 o
   3  12   7        3.00        7.98      9.58 o
   4  12   7      949.05      962.80     29.58 o
   5  12   7      223.63      236.26     15.68 o
   6  12   7      160.97      144.87     16.26 o
   7  12   7      211.74      227.60     24.76 o
   8  12   7        2.41      -11.07     11.07 o
 -11  13   7      712.55      707.08     24.65 o
 -10  13   7        0.33       33.41     13.33 o
  -9  13   7     1572.26     1559.03     54.65 o
  -8  13   7      874.87      858.77     26.60 o
  -7  13   7      307.87      327.64     19.51 o
  -6  13   7      351.47      369.39     17.75 o
  -5  13   7      244.93      226.71     14.81 o
  -4  13   7      639.09      685.43     34.07 o
  -3  13   7      565.93      578.18     16.14 o
  -2  13   7      221.11      183.06     12.07 o
  -1  13   7     3113.65     3169.88     41.75 o
   0  13   7     1697.41     1597.58     28.42 o
   1  13   7      360.06      299.14     15.64 o
   2  13   7      384.85      364.68     17.40 o
   3  13   7     2135.77     2138.32     42.32 o
   4  13   7      102.48       70.11     12.24 o
   5  13   7      489.68      528.76     23.72 o
   6  13   7      398.48      456.47     34.47 o
   7  13   7        0.34      -11.64     11.64 o
   8  13   7       21.00       19.47     12.59 o
 -11  14   7      120.36      127.73     14.16 o
 -10  14   7     2709.49     2816.87     77.60 o
  -9  14   7       93.02      116.46     14.43 o
  -8  14   7      948.95      917.66     30.73 o
  -7  14   7        0.85       -1.57     10.80 o
  -6  14   7      338.71      323.76     34.32 o
  -5  14   7      287.86      275.15     15.74 o
  -4  14   7       24.52       25.09     10.12 o
  -3  14   7       13.96        5.71      6.60 o
  -2  14   7      410.41      472.29     15.39 o
  -1  14   7     2182.81     2241.14     46.01 o
   0  14   7     2047.66     1829.90     30.77 o
   1  14   7        0.15       -7.87      9.31 o
   2  14   7     1614.54     1657.69     36.24 o
   3  14   7      324.44      323.79     23.41 o
   4  14   7     1478.37     1518.30     35.28 o
   5  14   7      315.96      315.32     18.24 o
   6  14   7      352.20      330.78     18.50 o
   7  14   7        3.71       -5.37     12.46 o
   8  14   7        0.12      -11.79     11.79 o
 -11  15   7     1263.50     1264.84     32.25 o
 -10  15   7      166.62      267.05     23.27 o
  -9  15   7     1812.68     1896.78     40.61 o
  -8  15   7      222.61      219.19     16.36 o
  -7  15   7        9.63       12.22     12.29 o
  -6  15   7      727.68      695.78     26.74 o
  -5  15   7      130.58      107.85     16.79 o
  -4  15   7       96.54       81.18     11.86 o
  -3  15   7      969.63      964.43     19.78 o
  -2  15   7     1004.72     1024.76     22.17 o
  -1  15   7      329.46      321.53     15.28 o
   0  15   7       60.49       48.07      8.00 o
   1  15   7     2461.26     2460.05     45.87 o
   2  15   7      349.73      342.80     17.59 o
   3  15   7      852.96      885.12     29.65 o
   4  15   7      412.08      413.87     21.73 o
   5  15   7      962.77      926.75     49.68 o
   6  15   7      370.23      322.48     18.51 o
   7  15   7        1.09        5.27     13.02 o
   8  15   7        5.88       -4.54     14.70 o
 -11  16   7        7.79       68.90     20.29 o
 -10  16   7     1667.78     1699.41     64.74 o
  -9  16   7       36.69       73.89     20.84 o
  -8  16   7     1371.71     1378.76     38.00 o
  -7  16   7       61.44       61.73     14.28 o
  -6  16   7      473.72      455.98     22.57 o
  -5  16   7      336.21      339.03     17.62 o
  -4  16   7        8.62        3.08      9.72 o
  -3  16   7      757.18      739.37     23.16 o
  -2  16   7      110.32      109.20     10.67 o
  -1  16   7     2369.36     2376.37     47.13 o
   0  16   7     2801.74     2853.84     58.48 o
   1  16   7      401.38      340.16     17.33 o
   2  16   7     4216.53     4098.36     60.76 o
   3  16   7      100.11       60.18     13.71 o
   4  16   7      927.53      872.07     30.41 o
   5  16   7      326.92      347.93     29.26 o
   6  16   7      112.24      110.16     15.84 o
   7  16   7        3.89        1.77     13.03 o
   8  16   7       87.10       72.73     21.70 o
 -10  17   7       16.26       24.87     10.77 o
  -9  17   7     1194.06     1258.82     36.06 o
  -8  17   7        0.06        2.07     13.06 o
  -7  17   7      154.63      154.67     16.87 o
  -6  17   7      468.47      493.64     23.48 o
  -5  17   7      482.51      480.92     20.24 o
  -4  17   7      144.43      143.86     15.31 o
  -3  17   7       18.49        5.79      9.89 o
  -2  17   7        0.07        6.29      8.84 o
  -1  17   7       35.75       28.04      8.83 o
   0  17   7       19.67       14.94     10.18 o
   1  17   7     4670.82     4619.07     73.15 o
   2  17   7       84.15       88.15     11.80 o
   3  17   7     1789.49     1806.42     44.32 o
   4  17   7       33.83       30.34     16.77 o
   5  17   7      340.50      349.75     23.43 o
   6  17   7       18.68       23.24     15.20 o
   7  17   7      123.11      127.35     39.79 o
 -10  18   7      896.63      945.27     31.20 o
  -9  18   7        4.15        7.47     13.65 o
  -8  18   7      819.36      862.73     30.99 o
  -7  18   7       43.70       38.36     16.26 o
  -6  18   7      370.94      374.60     21.72 o
  -5  18   7      131.13      128.43     14.05 o
  -4  18   7        0.19       -4.10     10.56 o
  -3  18   7        1.79        6.82     10.04 o
  -2  18   7      293.29      315.25     14.18 o
  -1  18   7      600.03      553.58     18.10 o
   0  18   7      690.60      710.56     23.67 o
   1  18   7        7.27        7.12      9.74 o
   2  18   7     2284.91     2345.81     46.16 o
   3  18   7      100.09      152.68     16.61 o
   4  18   7      377.87      430.73     23.19 o
   5  18   7       19.54        7.32     13.67 o
   6  18   7      125.19       88.56     15.91 o
   7  18   7      104.86      108.81     14.79 o
 -10  19   7       56.12       95.66     22.88 o
  -9  19   7     1333.55     1353.99     31.36 o
  -8  19   7       17.93       19.44     11.88 o
  -7  19   7      870.35      883.76     31.88 o
  -6  19   7      294.66      273.97     21.61 o
  -5  19   7     1399.16     1488.25     36.17 o
  -4  19   7      271.21      280.25     17.48 o
  -3  19   7      170.33      145.79     15.78 o
  -2  19   7        7.75        5.90      7.47 o
  -1  19   7      953.23      980.83     24.97 o
   0  19   7      441.33      458.69     20.20 o
   1  19   7     1858.82     1819.44     35.96 o
   2  19   7      854.82      909.97     26.95 o
   3  19   7     1910.29     1918.75     46.92 o
   4  19   7        3.10       11.74     13.31 o
   5  19   7      518.82      492.95     25.02 o
   6  19   7       25.17       34.35     14.65 o
   7  19   7      227.48      198.66     20.03 o
  -9  20   7       39.67       40.40     14.44 o
  -8  20   7      658.13      751.04     24.45 o
  -7  20   7        1.75       11.35     12.47 o
  -6  20   7       76.73       63.81     14.43 o
  -5  20   7        1.35        4.01     11.75 o
  -4  20   7      333.09      328.59     18.39 o
  -3  20   7      677.06      666.55     27.17 o
  -2  20   7       68.92       97.62     12.35 o
  -1  20   7       13.51        8.93     10.17 o
   0  20   7     1016.57     1051.32     30.24 o
   1  20   7        4.80        6.95     10.17 o
   2  20   7     4422.17     4593.58     77.29 o
   3  20   7       62.51       72.54     21.59 o
   4  20   7      251.25      236.66     19.80 o
   5  20   7      664.49      653.06     32.06 o
   6  20   7      127.34      139.03     20.58 o
  -9  21   7     1144.05     1075.35     33.63 o
  -8  21   7       11.13       36.98     15.31 o
  -7  21   7      774.96      838.42     26.56 o
  -6  21   7      786.27      821.42     26.66 o
  -5  21   7      336.94      352.47     17.47 o
  -4  21   7      120.08      129.98     13.32 o
  -3  21   7       66.94       53.68     12.27 o
  -2  21   7       34.96       31.41     10.95 o
  -1  21   7      718.12      697.78     31.62 o
   0  21   7        6.42        5.58     11.01 o
   1  21   7     1759.25     1918.82     38.26 o
   2  21   7       68.47       92.17     14.36 o
   3  21   7      974.95      988.09     33.32 o
   4  21   7       15.80       17.32     14.42 o
   5  21   7       67.74       87.37     16.48 o
   6  21   7      306.49      352.18     37.15 o
  -9  22   7        0.73       31.38     16.22 o
  -8  22   7      556.96      618.83     27.92 o
  -7  22   7       22.69       22.46     15.01 o
  -6  22   7      120.14      139.17     15.39 o
  -5  22   7        3.74       -7.03     10.77 o
  -4  22   7        8.27       -8.54     11.29 o
  -3  22   7      193.08      175.51     20.03 o
  -2  22   7      109.40      121.97     12.81 o
  -1  22   7      588.08      549.51     20.59 o
   0  22   7      840.63      826.87     26.91 o
   1  22   7      203.03      186.03     18.25 o
   2  22   7     3715.47     3806.58     66.31 o
   3  22   7       26.58       32.55     14.73 o
   4  22   7      407.98      375.30     29.78 o
   5  22   7       33.00       20.56     17.99 o
   6  22   7       78.59      107.70     15.36 o
  -8  23   7       25.37        7.45     14.74 o
  -7  23   7      430.47      393.51     24.31 o
  -6  23   7      233.15      215.98     20.13 o
  -5  23   7       87.81      112.20     15.82 o
  -4  23   7      441.45      454.98     24.87 o
  -3  23   7      127.90      127.73     14.54 o
  -2  23   7        4.22      -11.03     14.72 o
  -1  23   7      189.23      230.00     15.13 o
   0  23   7      285.20      249.86     21.44 o
   1  23   7     1147.76     1177.19     37.30 o
   2  23   7        5.44        7.82     13.12 o
   3  23   7     1024.61      948.81     33.84 o
   4  23   7      343.88      373.68     23.52 o
   5  23   7        3.90        9.44     16.05 o
  -8  24   7      779.38      872.41     33.19 o
  -7  24   7      155.90      183.91     20.01 o
  -6  24   7       13.94       12.04     14.96 o
  -5  24   7      812.74      770.89     43.99 o
  -4  24   7        0.23       12.88     14.30 o
  -3  24   7      519.88      479.58     24.08 o
  -2  24   7      108.79       98.19     22.75 o
  -1  24   7      597.81      551.72     55.78 o
   0  24   7      298.89      326.29     20.54 o
   1  24   7      177.94      182.40     18.95 o
   2  24   7      810.15      831.83     34.17 o
   3  24   7      285.55      267.65     21.21 o
   4  24   7      104.22      101.94     17.97 o
   5  24   7      193.76      200.69     22.77 o
  -7  25   7      155.78      170.21     25.85 o
  -6  25   7      213.22      261.46     22.01 o
  -5  25   7       17.12        9.31     15.76 o
  -4  25   7       77.84       76.09     16.67 o
  -3  25   7       28.15       49.19     24.58 o
  -2  25   7      520.10      589.40     37.96 o
  -1  25   7      130.85      145.02     25.22 o
   0  25   7      299.64      346.62     21.01 o
   1  25   7      619.85      600.53     28.44 o
   2  25   7       24.37       54.69     16.30 o
   3  25   7      909.38      817.87     57.13 o
   4  25   7      444.63      422.92     25.11 o
  -7  26   7      363.53      371.80     29.15 o
  -6  26   7      152.07      159.38     28.75 o
  -5  26   7     1156.21     1290.60     41.53 o
  -4  26   7        5.95       -4.04     16.02 o
  -3  26   7      924.87      936.50     36.99 o
  -2  26   7      441.78      486.17     36.78 o
  -1  26   7      393.33      373.72     33.37 o
   0  26   7       53.44       34.04     13.28 o
   1  26   7       21.77        1.03     14.65 o
   2  26   7      235.84      237.95     21.95 o
   3  26   7      329.47      311.76     22.93 o
   4  26   7       10.94        5.08     18.10 o
  -6  27   7      859.41      929.56     35.58 o
  -5  27   7      130.84       65.82     18.54 o
  -4  27   7      259.77      269.25     21.60 o
  -3  27   7      140.63      166.38     54.76 o
  -2  27   7      958.49      958.83     63.94 o
  -1  27   7       11.91       25.48     22.18 o
   0  27   7       23.65      -20.42     20.42 o
   1  27   7      664.31      674.93     33.38 o
   2  27   7        0.25      -15.44     15.44 o
   3  27   7      399.84      313.64     41.68 o
  -5  28   7      472.45      470.88     27.25 o
  -4  28   7        0.02       -9.19     18.68 o
  -3  28   7        9.29      -19.11     21.99 o
  -2  28   7      114.36       86.40     26.21 o
  -1  28   7      188.13      183.15     29.29 o
   0  28   7      295.11      350.57     34.19 o
   1  28   7        1.33       -1.70     22.05 o
   2  28   7      128.46      127.47     22.35 o
  -4  29   7      533.31      488.40     77.89 o
  -3  29   7        7.09       32.88     24.29 o
  -2  29   7      361.71      378.71     35.99 o
  -1  29   7      399.58      455.55     38.34 o
   0  29   7       70.85       78.01     25.33 o
   1  29   7       89.80       46.26     41.49 o
 -12   0   8     1659.44     1516.94     77.55 o
 -10   0   8      274.85      245.57     36.05 o
  -8   0   8       47.01       18.37     20.41 o
  -6   0   8      356.51      433.21     28.57 o
  -4   0   8     4238.36     4061.04     71.74 o
  -2   0   8      547.86      529.04     18.60 o
   0   0   8    12114.36    11981.70    180.18 o
   2   0   8     3162.47     3032.28     57.65 o
   4   0   8      240.05      289.17     18.71 o
   6   0   8     1617.45     1630.55     78.91 o
   8   0   8     1788.84     1869.99     91.83 o
 -12   1   8        8.96       24.11     19.92 o
 -11   1   8     2631.74     2679.05     75.85 o
 -10   1   8       29.95       43.04     27.89 o
  -9   1   8       65.07       74.69     18.48 o
  -8   1   8       81.21      101.04      9.83 o
  -7   1   8      283.07      251.27     11.59 o
  -6   1   8       63.36       76.13      8.26 o
  -5   1   8     2624.90     2662.34     36.72 o
  -4   1   8       28.79       28.22      7.44 o
  -3   1   8     4028.48     3860.39     42.66 o
  -2   1   8       49.69       60.82      6.65 o
  -1   1   8     3489.92     3482.29     39.41 o
   0   1   8       49.84       61.34      7.60 o
   1   1   8     4855.80     4610.86     56.48 o
   2   1   8        0.10       -6.29      6.63 o
   3   1   8      168.07      157.56     11.68 o
   4   1   8      362.72      354.81     13.17 o
   5   1   8     1259.08     1315.87     47.38 o
   6   1   8        8.38       11.53     16.55 o
   7   1   8      807.47      761.03     40.14 o
   8   1   8       66.89       19.90     20.44 o
   9   1   8      376.78      392.14     45.24 o
 -12   2   8     1161.38     1050.76     46.37 o
 -11   2   8       14.48       55.66     19.70 o
 -10   2   8      543.11      542.15     32.67 o
  -9   2   8      413.18      387.15     27.17 o
  -8   2   8      164.32      163.35     10.11 o
  -7   2   8       23.64        9.23      6.64 o
  -6   2   8      536.09      512.99     15.63 o
  -5   2   8       13.64       12.44      6.30 o
  -4   2   8     3223.02     3208.22     42.18 o
  -3   2   8       25.24       17.19      7.29 o
  -2   2   8      543.64      552.99     13.43 o
  -1   2   8      132.66      139.94      8.26 o
   0   2   8     5276.28     5112.09     57.01 o
   1   2   8      218.35      189.06     10.60 o
   2   2   8     1968.30     1901.72     29.48 o
   3   2   8      158.01      155.01     10.08 o
   4   2   8       62.07       50.81     11.43 o
   5   2   8      111.51      120.07     10.84 o
   6   2   8      631.69      649.84     35.81 o
   7   2   8        4.59       -4.25     27.21 o
   8   2   8      797.01      852.14     43.96 o
   9   2   8      153.81      136.65     29.93 o
 -12   3   8      213.73      235.01     26.73 o
 -11   3   8     1449.12     1420.52     51.92 o
 -10   3   8      491.14      493.88     31.17 o
  -9   3   8      134.57      187.67     21.63 o
  -8   3   8     1830.60     1646.62     37.93 o
  -7   3   8       32.03       36.28     12.08 o
  -6   3   8      677.91      605.30     16.78 o
  -5   3   8      608.97      525.09     15.57 o
  -4   3   8      316.13      340.03     13.01 o
  -3   3   8     2280.44     2405.07     31.56 o
  -2   3   8      599.13      640.07     14.30 o
  -1   3   8     1890.23     1824.62     27.27 o
   0   3   8        0.91        6.97      6.62 o
   1   3   8     3793.76     3635.14     46.96 o
   2   3   8      239.01      232.01     11.89 o
   3   3   8      364.50      395.60     12.74 o
   4   3   8     1972.15     1997.60     44.63 o
   5   3   8       43.40       33.27     10.38 o
   6   3   8       12.85       -7.08     16.16 o
   7   3   8     1788.07     1785.28     60.81 o
   8   3   8      183.62      221.18     27.50 o
   9   3   8      116.72      101.67     24.68 o
 -12   4   8      530.27      438.30     36.39 o
 -11   4   8       78.78      103.77     27.21 o
 -10   4   8      961.84      829.77     42.86 o
  -9   4   8      441.16      422.19     17.14 o
  -8   4   8      775.61      810.01     30.82 o
  -7   4   8     1954.03     1805.64     41.62 o
  -6   4   8       23.15       28.05      7.46 o
  -5   4   8       18.48        6.32      7.33 o
  -4   4   8     4631.38     4613.73     52.36 o
  -3   4   8     2863.72     2632.93     31.70 o
  -2   4   8     3539.27     3640.39     38.49 o
  -1   4   8       66.70       57.86      8.39 o
   0   4   8     1703.66     1638.04     23.49 o
   1   4   8        0.87       -6.38      6.38 o
   2   4   8       83.16       69.59      8.27 o
   3   4   8      635.96      591.96     14.60 o
   4   4   8      258.87      270.33     17.32 o
   5   4   8      100.17      107.22     13.57 o
   6   4   8        7.71        4.08     16.07 o
   7   4   8      494.41      590.55     35.10 o
   8   4   8      327.29      341.63     31.37 o
 -12   5   8       10.19       50.70     20.42 o
 -11   5   8     1009.12     1081.81     67.34 o
 -10   5   8      196.36      198.17     24.00 o
  -9   5   8       10.43       14.04     10.31 o
  -8   5   8     2271.05     2220.39     64.31 o
  -7   5   8       85.67      122.73     12.58 o
  -6   5   8      474.24      463.08     13.65 o
  -5   5   8     1488.87     1629.78     28.90 o
  -4   5   8      947.81      875.76     17.73 o
  -3   5   8      117.93      121.13      9.76 o
  -2   5   8      530.78      481.20     12.53 o
  -1   5   8     4488.16     4602.88     48.69 o
   0   5   8      657.06      657.73     14.73 o
   1   5   8     3195.72     3228.19     39.72 o
   2   5   8      430.52      442.97     13.69 o
   3   5   8      527.19      493.28     17.12 o
   4   5   8      987.31      953.43     30.35 o
   5   5   8      519.47      508.31     22.49 o
   6   5   8      244.50      259.21     14.10 o
   7   5   8     1117.81     1108.43     47.55 o
   8   5   8       99.75      120.97     24.12 o
 -12   6   8     1045.55     1111.01     51.36 o
 -11   6   8      281.29      281.96     26.79 o
 -10   6   8     1247.41     1238.32     80.95 o
  -9   6   8      601.35      627.98     23.34 o
  -8   6   8      720.93      731.12     26.29 o
  -7   6   8     2902.37     2852.41     50.39 o
  -6   6   8      548.84      488.15     25.04 o
  -5   6   8       12.97        9.93      7.13 o
  -4   6   8     2428.26     2433.37     32.54 o
  -3   6   8     2192.72     2294.36     31.34 o
  -2   6   8     2153.26     2006.07     28.59 o
  -1   6   8      251.61      236.22     10.35 o
   0   6   8     7623.67     7488.90     78.61 o
   1   6   8     1005.09      909.49     21.50 o
   2   6   8      271.93      286.44     12.30 o
   3   6   8      918.14      893.40     25.62 o
   4   6   8       14.57        8.56     11.44 o
   5   6   8      356.80      397.82     20.46 o
   6   6   8      100.39       78.37     14.94 o
   7   6   8      433.19      403.02     44.90 o
   8   6   8      257.36      243.08     28.56 o
 -12   7   8      156.70      211.77     25.82 o
 -11   7   8       99.03       97.56     20.72 o
 -10   7   8        2.61        9.03      8.64 o
  -9   7   8      512.65      483.99     25.41 o
  -8   7   8     1154.80     1116.50     32.86 o
  -7   7   8      159.11      154.93     13.66 o
  -6   7   8      364.44      401.81     17.74 o
  -5   7   8      494.65      519.72     16.83 o
  -4   7   8     1038.89      994.85     20.61 o
  -3   7   8     1394.19     1333.52     26.83 o
  -2   7   8      586.53      604.16     16.31 o
  -1   7   8     3931.86     3779.40     53.39 o
   0   7   8      304.12      325.34     11.82 o
   1   7   8     3872.32     3569.60     50.87 o
   2   7   8     2413.95     2355.64     36.32 o
   3   7   8        3.61        8.32      9.59 o
   4   7   8     1035.81     1034.36     29.83 o
   5   7   8       16.51       13.01     13.17 o
   6   7   8        5.85        4.25     11.61 o
   7   7   8      263.14      243.94     26.96 o
   8   7   8       82.52       89.51     39.45 o
 -12   8   8     1681.85     1800.39     59.81 o
 -11   8   8       27.99       20.96     18.79 o
 -10   8   8      134.55      131.87     13.35 o
  -9   8   8      379.45      364.03     21.14 o
  -8   8   8      294.42      338.06     19.44 o
  -7   8   8      566.22      540.92     21.04 o
  -6   8   8      865.50      893.17     25.86 o
  -5   8   8        7.92       13.76      6.92 o
  -4   8   8       10.83       11.63      7.07 o
  -3   8   8     3944.40     3663.35     46.96 o
  -2   8   8       33.29       36.54      7.83 o
  -1   8   8      127.62      133.44      9.63 o
   0   8   8     4356.65     4177.81     48.95 o
   1   8   8     1159.95     1162.97     28.24 o
   2   8   8       37.02       48.83     10.94 o
   3   8   8     3338.19     3261.73     95.14 o
   4   8   8      242.16      252.26     21.40 o
   5   8   8      112.09       82.05     14.18 o
   6   8   8      375.97      383.66     20.53 o
   7   8   8       20.06        3.66     21.09 o
   8   8   8      232.67      187.02     26.12 o
 -11   9   8      565.37      603.62     34.63 o
 -10   9   8       13.27       13.68     11.30 o
  -9   9   8      822.19      721.17     27.01 o
  -8   9   8     1500.51     1462.92     34.27 o
  -7   9   8      125.41      117.94     13.08 o
  -6   9   8      128.55      129.27     12.82 o
  -5   9   8     3766.06     3689.94     60.89 o
  -4   9   8     2247.58     2175.50     32.71 o
  -3   9   8       29.99       21.36      7.31 o
  -2   9   8     2830.45     2670.94     37.67 o
  -1   9   8     1208.11     1211.51     25.65 o
   0   9   8      998.70      896.91     24.46 o
   1   9   8        6.85        1.51      7.21 o
   2   9   8      837.40      935.47     26.90 o
   3   9   8      152.81      157.66     14.18 o
   4   9   8      911.06      827.98     25.62 o
   5   9   8       41.80       40.84     13.64 o
   6   9   8       12.39       12.22     12.19 o
   7   9   8       38.38       31.77     15.99 o
   8   9   8      134.86      124.02     44.56 o
 -11  10   8      253.76      246.90     25.77 o
 -10  10   8      176.97      211.24     17.02 o
  -9  10   8     1089.06     1088.50     46.52 o
  -8  10   8      105.77       84.35     12.80 o
  -7  10   8     1378.34     1377.77     36.25 o
  -6  10   8     1486.57     1411.07     33.17 o
  -5  10   8       75.14       74.92     11.67 o
  -4  10   8        6.97       26.60      7.91 o
  -3  10   8      861.86      846.44     18.91 o
  -2  10   8      399.89      393.24     15.32 o
  -1  10   8      115.50      134.90      9.71 o
   0  10   8       41.86       38.99      8.75 o
   1  10   8      872.29      937.98     19.85 o
   2  10   8     1840.98     1745.51     38.68 o
   3  10   8     1752.84     1737.55     37.53 o
   4  10   8      145.05      146.08     14.29 o
   5  10   8      904.76      912.34     31.82 o
   6  10   8        2.97       -5.73     12.38 o
   7  10   8       12.02       12.49     12.59 o
   8  10   8      333.07      306.86     29.31 o
 -11  11   8      940.88      940.63     41.74 o
 -10  11   8      113.38      131.51     16.09 o
  -9  11   8      293.65      342.68     20.54 o
  -8  11   8     2643.39     2644.14     50.06 o
  -7  11   8      160.51      163.56     14.61 o
  -6  11   8      764.04      715.19     24.82 o
  -5  11   8     1099.99     1111.06     32.81 o
  -4  11   8     3821.80     3779.73     52.53 o
  -3  11   8        4.82        7.03      7.65 o
  -2  11   8       77.85       73.00      8.47 o
  -1  11   8      125.64      113.89      9.44 o
   0  11   8      192.76      186.71     15.61 o
   1  11   8       41.63       78.09      8.00 o
   2  11   8      140.41      109.08     15.98 o
   3  11   8      149.83      151.53     14.01 o
   4  11   8      893.67      969.54     28.61 o
   5  11   8       31.95       28.18     11.94 o
   6  11   8      316.37      346.68     21.71 o
   7  11   8      126.42      121.59     16.16 o
   8  11   8      972.84     1035.31     47.05 o
 -11  12   8       33.55       47.53     13.49 o
 -10  12   8      141.51      147.54     16.72 o
  -9  12   8     1716.46     1719.39     43.83 o
  -8  12   8      207.39      229.96     16.91 o
  -7  12   8     1723.39     1722.96     38.18 o
  -6  12   8      524.80      555.48     22.19 o
  -5  12   8      535.32      529.36     31.55 o
  -4  12   8      119.58      132.82      9.68 o
  -3  12   8        5.03        4.20      7.82 o
  -2  12   8      300.66      325.63     15.41 o
  -1  12   8       15.02       13.50      8.18 o
   0  12   8     2175.21     2162.46     36.03 o
   1  12   8       15.91       10.82     10.18 o
   2  12   8      702.79      703.84     26.74 o
   3  12   8     1349.31     1312.15     43.40 o
   4  12   8      811.86      795.50     26.50 o
   5  12   8      494.45      529.85     38.57 o
   6  12   8       66.36       43.02     19.52 o
   7  12   8      641.73      644.62     31.16 o
   8  12   8       73.30       54.48     20.60 o
 -11  13   8      252.73      285.39     19.65 o
 -10  13   8      322.32      302.17     20.73 o
  -9  13   8      217.82      279.92     21.31 o
  -8  13   8     1335.58     1436.99     38.78 o
  -7  13   8      201.27      252.68     18.65 o
  -6  13   8     1158.80     1136.87     34.25 o
  -5  13   8      373.49      428.05     39.24 o
  -4  13   8      674.98      677.90     36.23 o
  -3  13   8      317.72      280.22     12.94 o
  -2  13   8      198.98      174.45     12.14 o
  -1  13   8     1418.67     1365.21     27.48 o
   0  13   8        8.97        0.09      7.90 o
   1  13   8      240.61      256.37     16.08 o
   2  13   8      754.76      800.34     40.16 o
   3  13   8      777.05      781.21     29.06 o
   4  13   8     1462.70     1394.04     34.66 o
   5  13   8      211.76      215.92     16.66 o
   6  13   8     1457.12     1305.96     39.30 o
   7  13   8      149.71      145.19     17.70 o
 -11  14   8       58.65       68.19     14.99 o
 -10  14   8       58.99       64.69     15.69 o
  -9  14   8     1082.92     1062.69     30.92 o
  -8  14   8      246.43      255.06     19.84 o
  -7  14   8      990.88      957.34     33.57 o
  -6  14   8      433.89      393.91     21.80 o
  -5  14   8      929.97      874.54     30.23 o
  -4  14   8      681.83      699.72     23.87 o
  -3  14   8      431.34      359.07     14.44 o
  -2  14   8      329.94      305.20     30.32 o
  -1  14   8       86.71       84.49     10.06 o
   0  14   8      288.67      288.71     13.11 o
   1  14   8        7.90       -9.95      9.95 o
   2  14   8        1.14        0.28     12.12 o
   3  14   8     1076.52     1074.33     63.60 o
   4  14   8       87.97       90.17     15.64 o
   5  14   8      936.20      884.62     28.75 o
   6  14   8        0.91        8.68     14.78 o
   7  14   8      370.26      350.85     23.85 o
 -10  15   8      130.31      108.01     17.12 o
  -9  15   8      126.31      124.16     17.50 o
  -8  15   8     1681.01     1761.23     44.96 o
  -7  15   8       56.94       43.91     17.41 o
  -6  15   8      455.36      491.13     33.83 o
  -5  15   8      205.49      203.79     17.15 o
  -4  15   8     1071.70     1062.08     29.15 o
  -3  15   8      240.27      232.99     11.94 o
  -2  15   8      638.63      597.50     29.65 o
  -1  15   8      616.78      580.69     17.96 o
   0  15   8        2.73        6.90      7.28 o
   1  15   8      254.45      230.54     15.97 o
   2  15   8      249.18      260.54     18.94 o
   3  15   8      104.90      105.98     15.82 o
   4  15   8     1098.93     1131.49     35.96 o
   5  15   8        7.12       25.05     16.33 o
   6  15   8      828.27      763.59     49.78 o
   7  15   8        7.19       23.47     14.77 o
 -10  16   8      114.24       57.83     17.51 o
  -9  16   8     1195.80     1232.69     37.68 o
  -8  16   8        3.41       11.01     14.35 o
  -7  16   8      856.48      823.67     38.61 o
  -6  16   8      278.71      277.50     20.13 o
  -5  16   8     2571.52     2646.42     56.82 o
  -4  16   8      242.40      266.25     18.07 o
  -3  16   8      655.96      657.86     17.73 o
  -2  16   8      115.94      138.32     14.21 o
  -1  16   8      307.18      300.51     14.96 o
   0  16   8        0.46       -1.61     10.41 o
   1  16   8        5.91       14.64     11.07 o
   2  16   8        6.60        0.92     12.41 o
   3  16   8     1294.90     1271.52     37.67 o
   4  16   8      256.40      249.49     19.98 o
   5  16   8     1165.04     1159.45     36.86 o
   6  16   8      220.49      205.73     19.52 o
   7  16   8      353.34      366.11     24.89 o
 -10  17   8      446.61      456.46     33.35 o
  -9  17   8      112.00      152.39     21.80 o
  -8  17   8     2364.05     2424.57     55.39 o
  -7  17   8       94.87       69.31     15.93 o
  -6  17   8     1024.20     1042.16     34.01 o
  -5  17   8        7.52       25.04     11.97 o
  -4  17   8     2182.16     2281.80     48.97 o
  -3  17   8      280.02      279.51     17.02 o
  -2  17   8      366.17      341.43     19.34 o
  -1  17   8      165.68      167.03     12.86 o
   0  17   8       81.55       60.48     12.41 o
   1  17   8       71.44      114.90     14.17 o
   2  17   8      492.75      507.61     24.72 o
   3  17   8       40.47       45.04     17.28 o
   4  17   8     1979.33     1980.91     49.03 o
   5  17   8      114.51      102.73     17.72 o
   6  17   8      525.48      537.44     26.51 o
 -10  18   8        3.16       18.59     14.94 o
  -9  18   8      825.65      873.32     32.70 o
  -8  18   8       27.56       85.86     17.19 o
  -7  18   8      962.40      956.02     33.81 o
  -6  18   8       48.84       41.13     14.77 o
  -5  18   8     2626.13     2594.99     61.56 o
  -4  18   8        5.53       18.79     11.72 o
  -3  18   8      325.44      327.69     26.57 o
  -2  18   8       34.48       29.24      9.67 o
  -1  18   8      932.52      881.73     23.38 o
   0  18   8      243.13      206.42     16.13 o
   1  18   8       69.79       68.88     12.27 o
   2  18   8       56.96       66.74     15.35 o
   3  18   8     1730.26     1718.81     50.63 o
   4  18   8       61.02       65.89     16.03 o
   5  18   8     1247.42     1264.13     38.89 o
   6  18   8      122.18      109.25     17.82 o
  -9  19   8        0.38       35.64     15.84 o
  -8  19   8      817.48      860.90     35.53 o
  -7  19   8       11.98       14.24     15.54 o
  -6  19   8     3588.20     3798.11     81.52 o
  -5  19   8      176.07      176.58     19.15 o
  -4  19   8     1960.64     1948.43     42.30 o
  -3  19   8      133.02      140.58     16.51 o
  -2  19   8        0.94        5.54      9.03 o
  -1  19   8       16.94        8.31      8.19 o
   0  19   8        8.72        1.53     13.08 o
   1  19   8       48.47       50.01     12.20 o
   2  19   8      713.08      818.55     31.66 o
   3  19   8      125.61      147.82     17.89 o
   4  19   8     2228.39     2138.06     52.15 o
   5  19   8        0.14        7.24     15.32 o
   6  19   8      598.11      614.54     28.23 o
  -9  20   8      565.39      628.61     24.23 o
  -8  20   8      203.58      182.43     19.91 o
  -7  20   8     1150.83     1277.42     39.43 o
  -6  20   8        6.62       17.06     15.07 o
  -5  20   8     2785.94     2769.01     67.75 o
  -4  20   8       10.40       26.46     12.71 o
  -3  20   8       79.25       92.26     15.72 o
  -2  20   8       14.49       19.94     12.43 o
  -1  20   8      260.16      292.90     17.58 o
   0  20   8      332.38      326.39     19.67 o
   1  20   8      197.46      197.89     15.65 o
   2  20   8       18.01       18.81     14.50 o
   3  20   8     1526.07     1509.34     66.57 o
   4  20   8       17.73       15.18     15.21 o
   5  20   8     1210.74     1168.52     38.56 o
  -8  21   8      830.11      925.51     40.74 o
  -7  21   8      118.45       85.68     15.02 o
  -6  21   8      802.71      758.43     31.68 o
  -5  21   8      105.75      109.33     15.70 o
  -4  21   8      796.42      817.96     32.20 o
  -3  21   8      121.83      119.37     16.61 o
  -2  21   8      106.78      101.73     13.38 o
  -1  21   8      993.95      945.38     28.56 o
   0  21   8       60.78       65.64     13.90 o
   1  21   8       58.71       62.96     13.04 o
   2  21   8      394.37      424.56     24.61 o
   3  21   8       57.96       47.13     16.76 o
   4  21   8     1334.67     1395.83     62.86 o
   5  21   8        0.40        0.91     15.84 o
  -8  22   8      742.68      775.91     32.32 o
  -7  22   8      973.59     1052.68     42.22 o
  -6  22   8      345.30      332.30     20.11 o
  -5  22   8     1613.61     1700.20     36.88 o
  -4  22   8       11.40       -1.14     12.32 o
  -3  22   8      291.44      326.92     30.65 o
  -2  22   8      686.71      681.22     33.78 o
  -1  22   8       15.82       19.88     11.83 o
   0  22   8       45.01       44.85     16.00 o
   1  22   8      191.61      258.29     19.08 o
   2  22   8       11.79       19.21     15.42 o
   3  22   8      537.86      541.38     58.50 o
   4  22   8       32.88       33.04     16.51 o
   5  22   8      522.83      496.89     31.36 o
  -8  23   8      545.47      519.03     42.18 o
  -7  23   8       48.21       47.70     17.86 o
  -6  23   8      173.15      196.58     18.95 o
  -5  23   8        1.00       -0.14     12.20 o
  -4  23   8      175.64      183.35     20.03 o
  -3  23   8      358.11      392.10     20.28 o
  -2  23   8       22.87       20.26     24.66 o
  -1  23   8     2558.91     2406.88     47.43 o
   0  23   8       33.86       60.95     14.24 o
   1  23   8      461.44      493.66     26.76 o
   2  23   8      209.74      186.60     19.93 o
   3  23   8        1.34        6.83     15.78 o
   4  23   8     1858.47     1980.55     51.45 o
  -7  24   8      421.11      388.94     25.96 o
  -6  24   8      382.03      313.68     23.74 o
  -5  24   8      595.23      611.89     32.40 o
  -4  24   8      339.42      400.10     26.90 o
  -3  24   8       53.27       42.21     13.37 o
  -2  24   8      794.56      891.88     37.69 o
  -1  24   8        9.70        1.76     11.32 o
   0  24   8      542.16      570.26     40.35 o
   1  24   8      146.93      169.31     19.95 o
   2  24   8        5.25       -5.80     18.68 o
   3  24   8      551.67      558.56     28.74 o
  -6  25   8      369.94      386.63     25.74 o
  -5  25   8      156.10      135.25     20.23 o
  -4  25   8      144.74      143.39     19.12 o
  -3  25   8      100.15       84.25     15.34 o
  -2  25   8       22.85       21.66     33.67 o
  -1  25   8      476.64      384.44     34.39 o
   0  25   8        0.63       11.67     14.44 o
   1  25   8      230.35      183.60     20.57 o
   2  25   8       93.80      121.79     22.55 o
   3  25   8        1.73       -1.72     16.32 o
  -5  26   8       21.56       17.72     17.47 o
  -4  26   8      785.27      833.94     32.78 o
  -3  26   8      210.08      205.82     29.82 o
  -2  26   8      330.94      300.40     52.04 o
  -1  26   8        0.59       -0.28     21.58 o
   0  26   8      530.86      468.03     24.19 o
   1  26   8       41.47       47.13     17.18 o
   2  26   8        4.95       38.38     19.37 o
  -4  27   8       17.24       24.98     15.85 o
  -3  27   8      174.40      153.85     28.59 o
  -2  27   8      211.51      248.34     32.23 o
  -1  27   8      268.95      212.17     31.02 o
   0  27   8       12.69       -6.71     54.42 o
   1  27   8       68.67       63.17     17.97 o
  -3  28   8       98.67      179.58     42.86 o
  -2  28   8       72.03       14.98     25.65 o
  -1  28   8      156.81      131.40     29.10 o
 -11   0   9      889.05     1049.62     68.02 o
  -9   0   9     1420.02     1348.24     72.11 o
  -7   0   9      187.83      185.94     13.51 o
  -5   0   9      235.29      236.24     21.92 o
  -3   0   9     1231.58     1115.94     37.76 o
  -1   0   9      789.80      834.34     27.99 o
   1   0   9     1244.21     1347.47     43.11 o
   3   0   9     5884.60     5780.26    118.54 o
   5   0   9     1044.53     1080.91     65.98 o
   7   0   9        0.43       36.73     30.61 o
 -12   1   9      252.02      261.03     28.86 o
 -11   1   9       86.30      141.04     26.87 o
 -10   1   9      943.54      897.27     42.80 o
  -9   1   9        7.80       40.44     18.96 o
  -8   1   9     1738.30     1675.33     38.46 o
  -7   1   9        3.48        8.18      7.44 o
  -6   1   9      152.98      154.10      9.97 o
  -5   1   9       23.14       23.03      7.80 o
  -4   1   9      659.76      593.49     18.24 o
  -3   1   9      438.29      421.45     14.26 o
  -2   1   9      661.78      649.14     15.47 o
  -1   1   9      854.97      840.63     18.49 o
   0   1   9      268.34      300.65     12.84 o
   1   1   9        0.68       -2.91      7.53 o
   2   1   9     2507.27     2387.68     39.22 o
   3   1   9       13.91       14.70      9.57 o
   4   1   9     1780.26     1716.80     31.43 o
   5   1   9       10.70       14.26     26.19 o
   6   1   9      232.28      212.19     26.53 o
   7   1   9       14.43       -3.23     37.41 o
   8   1   9      134.51      166.87     30.95 o
 -12   2   9       32.73       39.75     21.88 o
 -11   2   9      631.80      659.65     38.66 o
 -10   2   9       15.46       11.70     18.26 o
  -9   2   9     1878.28     1981.77     62.70 o
  -8   2   9      241.21      243.51     13.45 o
  -7   2   9     1207.83     1205.48     35.96 o
  -6   2   9       69.61       54.16     11.13 o
  -5   2   9      257.28      281.77     11.10 o
  -4   2   9      112.96      112.28     10.19 o
  -3   2   9      239.24      247.85     13.08 o
  -2   2   9     2169.89     2176.05     31.33 o
  -1   2   9      771.25      804.17     18.22 o
   0   2   9      264.40      263.34     13.03 o
   1   2   9      722.21      666.98     18.21 o
   2   2   9       25.11       30.25      8.90 o
   3   2   9     4442.52     4418.58     67.29 o
   4   2   9      211.85      231.78     17.07 o
   5   2   9     1331.25     1279.41     36.59 o
   6   2   9      875.84      787.07     40.89 o
   7   2   9        0.41       -7.63     21.43 o
   8   2   9      266.41      292.77     43.20 o
 -11   3   9      188.34      216.01     26.40 o
 -10   3   9      629.01      640.50     41.49 o
  -9   3   9        1.77       25.52     16.60 o
  -8   3   9     2852.08     2710.28     85.82 o
  -7   3   9       25.63       57.75     10.68 o
  -6   3   9      230.59      278.07     13.25 o
  -5   3   9       87.94       76.71      8.88 o
  -4   3   9      298.43      309.85     12.99 o
  -3   3   9      758.56      797.86     16.63 o
  -2   3   9      143.68      175.58     13.84 o
  -1   3   9      716.83      772.37     17.93 o
   0   3   9     2246.55     2049.76     32.59 o
   1   3   9       79.90       48.49      8.78 o
   2   3   9     2118.43     2115.31     33.03 o
   3   3   9       65.48       75.87     14.53 o
   4   3   9     4160.43     4146.36     77.01 o
   5   3   9        9.13        9.65     10.89 o
   6   3   9       63.29       34.58     19.96 o
   7   3   9      243.94      265.41     29.72 o
   8   3   9       60.82       40.11     23.78 o
 -11   4   9      591.44      624.52     37.70 o
 -10   4   9       16.65        9.02     18.20 o
  -9   4   9     1900.24     1938.37     42.22 o
  -8   4   9      265.09      271.15     18.07 o
  -7   4   9     3078.95     2900.92     59.69 o
  -6   4   9      142.02      133.78     10.55 o
  -5   4   9       52.30       68.77      9.73 o
  -4   4   9      127.95      133.72     10.07 o
  -3   4   9        6.39       22.42      6.83 o
  -2   4   9      276.74      230.55     10.79 o
  -1   4   9     1832.03     1738.24     25.47 o
   0   4   9       98.19      130.56      9.35 o
   1   4   9     1092.52     1034.04     21.26 o
   2   4   9       48.29       43.80      8.63 o
   3   4   9     2299.66     2264.96     33.40 o
   4   4   9      103.69       92.20     14.89 o
   5   4   9      247.20      259.94     19.90 o
   6   4   9     1111.57     1152.54     49.03 o
   7   4   9        5.17       -8.71     18.51 o
   8   4   9      238.23      196.80     29.03 o
 -11   5   9       12.04       -4.08     20.41 o
 -10   5   9      927.70      875.98     42.68 o
  -9   5   9      229.26      237.09     16.89 o
  -8   5   9     2284.82     2163.83     48.95 o
  -7   5   9       14.62       41.32     11.34 o
  -6   5   9       29.24       19.74      8.10 o
  -5   5   9      198.40      205.82     12.46 o
  -4   5   9      259.30      273.56     12.19 o
  -3   5   9      373.44      417.64     13.42 o
  -2   5   9     1818.64     1838.34     27.75 o
  -1   5   9        2.63       -2.54      6.78 o
   0   5   9      791.80      784.34     17.79 o
   1   5   9       63.68       81.53     10.39 o
   2   5   9     2649.14     2534.48     36.99 o
   3   5   9      191.86      184.18     14.89 o
   4   5   9      999.22      938.53     31.59 o
   5   5   9      297.15      337.16     19.80 o
   6   5   9      244.77      267.41     54.76 o
   7   5   9      400.52      407.06     33.10 o
 -11   6   9      380.90      380.42     31.09 o
 -10   6   9      147.52      159.66     24.79 o
  -9   6   9     1654.10     1529.20     39.14 o
  -8   6   9      484.34      517.04     23.95 o
  -7   6   9     2624.86     2650.65     63.33 o
  -6   6   9      383.02      407.22     19.14 o
  -5   6   9      409.63      376.86     15.07 o
  -4   6   9      172.58      192.55     11.20 o
  -3   6   9     1691.76     1505.70     32.60 o
  -2   6   9       76.27       69.77      9.08 o
  -1   6   9      915.42      910.84     22.61 o
   0   6   9      313.44      330.68     13.51 o
   1   6   9     3266.59     3153.73     47.85 o
   2   6   9       83.06       94.40      9.89 o
   3   6   9       73.37       88.53     18.23 o
   4   6   9     1121.50     1159.96     35.74 o
   5   6   9      176.48      200.96     17.70 o
   6   6   9       33.36       17.51     11.60 o
   7   6   9      260.61      306.18     31.09 o
 -11   7   9      448.20      401.86     43.54 o
 -10   7   9      828.04      827.65     26.80 o
  -9   7   9       51.87       69.26     14.44 o
  -8   7   9     1350.22     1311.91     46.08 o
  -7   7   9       56.46       75.50     13.25 o
  -6   7   9     2271.75     2185.98     34.51 o
  -5   7   9     2989.30     2755.44     42.62 o
  -4   7   9       58.15       52.61      9.85 o
  -3   7   9      103.07      125.91     10.09 o
  -2   7   9     2548.38     2506.08     37.13 o
  -1   7   9      248.36      261.11     15.41 o
   0   7   9     2740.31     2816.88     42.95 o
   1   7   9        0.34        4.26      8.49 o
   2   7   9       27.78       27.78      8.08 o
   3   7   9      308.15      351.96     18.62 o
   4   7   9      552.50      565.35     25.38 o
   5   7   9       42.92       52.62     14.38 o
   6   7   9      618.82      536.76     38.79 o
   7   7   9     1392.59     1494.74     58.21 o
 -11   8   9       85.41       57.64     37.07 o
 -10   8   9      104.53      124.25     14.93 o
  -9   8   9     1128.85     1093.25     71.85 o
  -8   8   9        1.82       23.64     12.98 o
  -7   8   9      360.31      333.59     18.45 o
  -6   8   9     1411.34     1359.83     33.78 o
  -5   8   9      137.25      177.70     12.30 o
  -4   8   9     5836.16     5584.91     73.71 o
  -3   8   9      524.15      619.03     20.99 o
  -2   8   9      921.52      963.91     21.48 o
  -1   8   9     1201.29     1134.51     23.50 o
   0   8   9      115.44      120.73     13.09 o
   1   8   9      206.86      243.54     12.99 o
   2   8   9     1222.78     1158.22     31.32 o
   3   8   9     1486.02     1462.41     35.27 o
   4   8   9       17.75        4.27     11.43 o
   5   8   9       58.98       36.64     14.27 o
   6   8   9       47.16       79.10     17.91 o
   7   8   9       14.05       41.08     21.57 o
 -11   9   9       45.87       14.58     19.59 o
 -10   9   9     1115.59     1014.87     38.63 o
  -9   9   9       17.55       33.68     13.53 o
  -8   9   9      925.96     1008.81     29.74 o
  -7   9   9     1427.74     1348.89     33.89 o
  -6   9   9      751.62      744.15     25.23 o
  -5   9   9     1414.52     1320.12     40.26 o
  -4   9   9     1023.33     1076.56     24.52 o
  -3   9   9     1241.19     1204.80     23.89 o
  -2   9   9      132.30      154.10     14.71 o
  -1   9   9       29.93       51.51      8.88 o
   0   9   9      666.51      652.37     20.07 o
   1   9   9      216.96      188.26     13.01 o
   2   9   9     1151.87     1222.95     32.03 o
   3   9   9       17.74        3.28     11.17 o
   4   9   9     1069.02     1091.00     31.04 o
   5   9   9      102.44      108.21     16.65 o
   6   9   9      670.33      670.82     48.56 o
   7   9   9      438.43      467.54    109.18 o
 -11  10   9      176.01      143.01     24.49 o
 -10  10   9      263.34      252.29     19.08 o
  -9  10   9      209.07      192.91     32.16 o
  -8  10   9        2.51        6.02     12.26 o
  -7  10   9      363.18      372.90     19.59 o
  -6  10   9     1873.41     1848.67     40.50 o
  -5  10   9        5.21       17.87      7.88 o
  -4  10   9     2913.54     2773.82     43.41 o
  -3  10   9      150.86      173.06     12.17 o
  -2  10   9     2408.18     2426.55     36.73 o
  -1  10   9      356.17      386.34     14.43 o
   0  10   9      100.60       95.44     11.04 o
   1  10   9     1257.15     1273.32     28.24 o
   2  10   9       43.49       36.88     12.95 o
   3  10   9      818.40      800.08     26.59 o
   4  10   9      515.04      546.70     22.82 o
   5  10   9      821.63      799.50     31.72 o
   6  10   9      481.04      461.17     24.61 o
   7  10   9       22.25       31.73     13.50 o
 -11  11   9       10.32       21.85     12.63 o
 -10  11   9      817.07      871.40     45.70 o
  -9  11   9       44.96       48.40     15.37 o
  -8  11   9       47.42       62.27     18.07 o
  -7  11   9      968.07      939.26     51.45 o
  -6  11   9      362.60      371.14     21.73 o
  -5  11   9     1065.41     1024.34     32.93 o
  -4  11   9       32.13       37.25      9.18 o
  -3  11   9      435.40      437.43     16.18 o
  -2  11   9      252.06      249.49     12.42 o
  -1  11   9     1323.58     1255.57     27.29 o
   0  11   9      841.87      815.15     22.06 o
   1  11   9      500.02      496.16     33.58 o
   2  11   9      415.31      404.77     22.60 o
   3  11   9      127.85      155.49     17.52 o
   4  11   9      291.80      316.30     19.23 o
   5  11   9      670.11      691.57     30.62 o
   6  11   9      696.68      651.12     29.54 o
   7  11   9      342.40      388.02     29.41 o
 -10  12   9        7.93       36.99     21.55 o
  -9  12   9      248.02      313.09     38.44 o
  -8  12   9      219.92      203.30     17.24 o
  -7  12   9      159.11      137.50     19.26 o
  -6  12   9      801.03      790.83     30.20 o
  -5  12   9       63.55       83.35     19.33 o
  -4  12   9     1955.09     1976.61     34.48 o
  -3  12   9      276.90      309.66     14.52 o
  -2  12   9      375.98      373.42     19.22 o
  -1  12   9      650.76      650.34     19.86 o
   0  12   9     1360.02     1328.72     27.80 o
   1  12   9      436.39      473.73     23.48 o
   2  12   9       25.30       27.40     15.92 o
   3  12   9        3.98       22.27     13.59 o
   4  12   9      336.44      384.31     23.16 o
   5  12   9      521.07      513.34     44.08 o
   6  12   9      788.69      810.56     74.49 o
   7  12   9      322.08      292.30     21.38 o
 -10  13   9        2.46        1.87     14.61 o
  -9  13   9        0.67       10.19     12.78 o
  -8  13   9      360.40      405.66     43.51 o
  -7  13   9      908.12      932.22     32.82 o
  -6  13   9       92.41       99.72     22.86 o
  -5  13   9     2532.15     2534.53     55.72 o
  -4  13   9       16.00       -2.64      8.02 o
  -3  13   9     1853.96     1863.90     33.88 o
  -2  13   9      653.77      667.85     18.55 o
  -1  13   9       73.80       98.99     11.34 o
   0  13   9      213.98      227.79     17.42 o
   1  13   9     1049.97     1066.86     34.04 o
   2  13   9      112.33      126.45     28.40 o
   3  13   9      500.33      454.61     28.91 o
   4  13   9       10.25       11.97     14.21 o
   5  13   9      703.18      675.49     29.65 o
   6  13   9       13.56       -6.80     14.75 o
 -10  14   9       19.80       -0.93     17.26 o
  -9  14   9       30.49       35.75     15.71 o
  -8  14   9      383.85      415.19     23.99 o
  -7  14   9       82.81       60.82     15.64 o
  -6  14   9     1037.74     1103.25     35.69 o
  -5  14   9       85.01       93.53     15.90 o
  -4  14   9     1433.44     1414.10     28.24 o
  -3  14   9       71.03       88.32     10.77 o
  -2  14   9     1592.15     1602.40     35.07 o
  -1  14   9      299.22      311.74     14.79 o
   0  14   9      922.83      862.80     21.78 o
   1  14   9       61.08       62.10     17.20 o
   2  14   9      663.12      577.93     26.66 o
   3  14   9      135.99      115.47     30.26 o
   4  14   9      445.57      452.93     42.94 o
   5  14   9      214.02      218.72     20.54 o
   6  14   9      435.37      523.71     31.25 o
 -10  15   9      111.50      124.15     32.99 o
  -9  15   9        9.28       21.18     15.65 o
  -8  15   9      167.17      179.72     19.35 o
  -7  15   9      770.76      781.43     31.02 o
  -6  15   9        3.11        1.74     13.57 o
  -5  15   9     2365.45     2267.71     52.35 o
  -4  15   9       94.89       92.82     14.22 o
  -3  15   9     1709.38     1692.39     31.65 o
  -2  15   9      693.96      691.36     23.96 o
  -1  15   9      416.97      429.25     16.90 o
   0  15   9       95.81       99.88     11.96 o
   1  15   9       16.71       18.19     13.74 o
   2  15   9       44.70       41.71     14.88 o
   3  15   9       15.84       26.42     18.63 o
   4  15   9       20.05        8.28     15.25 o
   5  15   9      950.57      973.64     48.15 o
   6  15   9        3.26        4.08     17.99 o
  -9  16   9      133.19      121.62     18.87 o
  -8  16   9      180.74      188.48     20.22 o
  -7  16   9       18.73       -0.81     16.71 o
  -6  16   9     1317.17     1323.52     39.65 o
  -5  16   9       14.46       36.17     15.05 o
  -4  16   9     1360.63     1494.43     45.66 o
  -3  16   9        4.54        1.25      8.69 o
  -2  16   9     1709.61     1709.29     36.04 o
  -1  16   9        7.32       -0.62      9.14 o
   0  16   9      622.92      643.13     24.39 o
   1  16   9       18.76       23.96     14.11 o
   2  16   9       91.60       45.02     19.21 o
   3  16   9       14.76        4.44     14.30 o
   4  16   9      434.39      428.99     25.45 o
   5  16   9       40.65       29.24     16.54 o
   6  16   9      797.44      847.66     33.53 o
  -9  17   9       42.14       27.06     16.26 o
  -8  17   9        0.01       22.14     15.76 o
  -7  17   9      435.00      482.91     39.30 o
  -6  17   9        1.05        7.96     14.50 o
  -5  17   9     1764.82     1790.25     46.44 o
  -4  17   9       88.40       86.82     22.68 o
  -3  17   9     1047.24      937.31     53.02 o
  -2  17   9      255.13      253.41     15.59 o
  -1  17   9     1189.23     1190.04     28.51 o
   0  17   9       49.25       35.26     12.69 o
   1  17   9        7.55        0.44     15.50 o
   2  17   9       50.74       45.20     16.11 o
   3  17   9       89.80      122.50     18.54 o
   4  17   9      201.94      228.30     21.46 o
   5  17   9      806.90      874.69     53.42 o
  -9  18   9       22.40       18.40     16.51 o
  -8  18   9       69.98       50.04     16.98 o
  -7  18   9       98.85       69.89     17.51 o
  -6  18   9     1866.64     1793.49     47.36 o
  -5  18   9       55.48       50.59     15.82 o
  -4  18   9     1830.51     1819.87     41.68 o
  -3  18   9        7.48        3.67      7.74 o
  -2  18   9      212.57      232.67     14.79 o
  -1  18   9      224.47      235.34     14.17 o
   0  18   9       29.21       23.82     12.66 o
   1  18   9       78.92       80.15     24.66 o
   2  18   9      100.09      119.66     18.16 o
   3  18   9        0.39        3.10     15.03 o
   4  18   9      434.91      444.61     26.42 o
   5  18   9       93.04      121.34     19.40 o
  -8  19   9       26.14       29.58     16.62 o
  -7  19   9       88.12       88.73     17.89 o
  -6  19   9      662.92      713.02     31.08 o
  -5  19   9     1786.97     1858.15     48.49 o
  -4  19   9      211.23      246.08     18.46 o
  -3  19   9     1535.51     1666.57     45.49 o
  -2  19   9       57.58       54.49     11.26 o
  -1  19   9      650.94      612.37     27.41 o
   0  19   9       22.32       52.67     13.74 o
   1  19   9        2.37       16.95     15.04 o
   2  19   9       26.74        8.16     15.17 o
   3  19   9      380.03      466.08     26.61 o
   4  19   9        3.93        2.72     16.38 o
   5  19   9      273.45      298.53     28.86 o
  -8  20   9      135.80      177.35     29.62 o
  -7  20   9        0.71        7.03     15.93 o
  -6  20   9     1727.92     1771.51     64.33 o
  -5  20   9       34.98       31.11     16.14 o
  -4  20   9     1396.94     1465.96     57.71 o
  -3  20   9       21.15       40.04     15.26 o
  -2  20   9      251.53      281.24     14.89 o
  -1  20   9        9.30      -18.72     19.97 o
   0  20   9       11.92       36.92     14.28 o
   1  20   9      289.53      284.14     22.14 o
   2  20   9      106.29       94.41     17.66 o
   3  20   9       48.89       48.74     24.59 o
   4  20   9      490.50      491.61     27.69 o
  -8  21   9      134.17      127.66     32.65 o
  -7  21   9      192.18      167.30     20.96 o
  -6  21   9      304.21      267.57     22.63 o
  -5  21   9      835.48      900.99     64.85 o
  -4  21   9        0.22        4.89     15.51 o
  -3  21   9     1456.51     1452.72     41.58 o
  -2  21   9      145.06      163.12     11.99 o
  -1  21   9      242.22      254.41     20.13 o
   0  21   9      855.73      893.64     31.03 o
   1  21   9       91.32       94.22     17.99 o
   2  21   9      145.38      219.73     20.87 o
   3  21   9        1.27      -15.01     15.01 o
   4  21   9      136.19      157.32     21.11 o
  -7  22   9       24.84        7.08     14.43 o
  -6  22   9      218.98      241.86     31.19 o
  -5  22   9        0.22       15.24     15.72 o
  -4  22   9     1896.49     1926.70     51.15 o
  -3  22   9        1.37      -10.83     12.62 o
  -2  22   9      551.62      567.99     21.16 o
  -1  22   9      545.92      599.68     27.49 o
   0  22   9      121.28      139.75     17.57 o
   1  22   9      152.91      171.70     23.32 o
   2  22   9       25.12       21.13     15.92 o
   3  22   9       27.42       24.37     24.50 o
  -6  23   9       63.64       52.21     16.01 o
  -5  23   9     1107.33     1126.70     34.27 o
  -4  23   9        0.08      -10.67     13.20 o
  -3  23   9      738.69      728.05     26.70 o
  -2  23   9      592.91      649.26     34.26 o
  -1  23   9      122.34      120.02     15.61 o
   0  23   9      965.82     1069.51     33.47 o
   1  23   9        3.83       -1.67     30.61 o
   2  23   9       67.47       62.84     18.06 o
  -6  24   9      205.95      235.63     22.78 o
  -5  24   9      489.58      464.32     27.22 o
  -4  24   9       80.02       75.32     15.72 o
  -3  24   9       28.13       21.23     13.19 o
  -2  24   9      173.17      136.31     22.60 o
  -1  24   9     1159.56     1190.23     32.64 o
   0  24   9      399.09      429.71     23.48 o
   1  24   9      192.23      178.56     24.49 o
   2  24   9      100.94       88.31     19.34 o
  -5  25   9      797.10      792.14     33.79 o
  -4  25   9       19.57       10.35     14.22 o
  -3  25   9       29.55       36.82     20.33 o
  -2  25   9       28.24       11.75     19.47 o
  -1  25   9      657.43      712.21     55.44 o
   0  25   9       92.26       79.96     17.77 o
   1  25   9       79.70       87.61     21.90 o
  -3  26   9        4.16       -5.03     23.55 o
  -2  26   9      226.19      232.72     32.40 o
  -1  26   9      511.90      470.33     39.63 o
 -10   0  10       24.67       10.88     27.89 o
  -8   0  10     2914.37     2791.12     87.07 o
  -6   0  10      924.58      891.06     51.29 o
  -4   0  10      569.44      608.35     50.13 o
  -2   0  10      276.00      266.90     21.65 o
   0   0  10      693.30      761.42     28.72 o
   2   0  10       16.90        0.26     13.92 o
   4   0  10     1466.63     1453.38     40.89 o
   6   0  10     2111.80     1982.23     96.59 o
 -11   1  10      318.74      310.00     30.78 o
 -10   1  10       25.40       41.15     21.65 o
  -9   1  10      133.85      189.21     25.48 o
  -8   1  10       21.44       49.35      8.93 o
  -7   1  10     2370.60     2312.70     37.30 o
  -6   1  10        2.68        0.72      7.91 o
  -5   1  10      618.23      630.74     18.67 o
  -4   1  10        2.69        5.58      8.24 o
  -3   1  10     4111.68     4102.09     54.21 o
  -2   1  10        1.74       -5.84      9.80 o
  -1   1  10       52.41       61.67      9.68 o
   0   1  10        3.48       -2.72      8.27 o
   1   1  10     1115.77     1116.76     24.45 o
   2   1  10      569.62      564.29     21.40 o
   3   1  10       14.76       14.79     10.05 o
   4   1  10       30.76       28.59     12.30 o
   5   1  10     2451.62     2519.49     76.96 o
   6   1  10        9.06       25.82     21.63 o
   7   1  10      295.27      321.69     34.14 o
 -11   2  10        1.78       -9.45     22.79 o
 -10   2  10      403.83      480.84     34.14 o
  -9   2  10        2.44      -12.96     18.26 o
  -8   2  10     2022.00     1994.37     38.32 o
  -7   2  10      149.38      161.16     12.89 o
  -6   2  10     1570.53     1475.61     42.94 o
  -5   2  10        5.91        4.62      7.33 o
  -4   2  10      113.61      128.36      9.89 o
  -3   2  10      681.66      689.61     20.82 o
  -2   2  10      727.21      719.80     26.06 o
  -1   2  10      236.79      219.33     13.72 o
   0   2  10     2269.46     2233.17     35.96 o
   1   2  10       85.69       86.03     10.58 o
   2   2  10       40.83       24.32      9.78 o
   3   2  10       89.85       93.82     11.48 o
   4   2  10     2494.89     2357.34     59.07 o
   5   2  10       81.05      123.73     23.92 o
   6   2  10      418.24      425.63     53.06 o
   7   2  10      263.00      330.82     33.91 o
 -11   3  10      225.94      309.67     49.32 o
 -10   3  10       78.09      111.00     24.52 o
  -9   3  10      947.55     1001.37     29.93 o
  -8   3  10       28.97       54.42     14.00 o
  -7   3  10     2363.23     2283.22     41.63 o
  -6   3  10        0.26        1.63      9.04 o
  -5   3  10     1216.11     1132.28     24.07 o
  -4   3  10       70.19       69.51      8.95 o
  -3   3  10     1394.71     1405.92     34.35 o
  -2   3  10      224.63      213.15     11.37 o
  -1   3  10      952.33      972.39     22.04 o
   0   3  10        2.24        2.02      7.92 o
   1   3  10     1164.00     1155.15     24.83 o
   2   3  10     1335.45     1314.56     25.93 o
   3   3  10     1007.91     1018.88     29.49 o
   4   3  10       40.78       41.12     21.56 o
   5   3  10     1401.67     1408.51     35.42 o
   6   3  10      107.79      131.27     28.57 o
 -11   4  10      363.90      444.34     35.02 o
 -10   4  10      516.59      510.75     35.51 o
  -9   4  10        7.92        6.31      9.87 o
  -8   4  10      567.52      619.73     26.23 o
  -7   4  10      599.24      621.08     34.46 o
  -6   4  10     2916.53     2838.06     45.28 o
  -5   4  10      180.98      184.75     13.23 o
  -4   4  10     1556.65     1563.96     28.60 o
  -3   4  10      826.86      789.25     19.88 o
  -2   4  10      173.51      211.78     15.13 o
  -1   4  10       94.73       94.91     10.27 o
   0   4  10     2455.76     2477.63     35.46 o
   1   4  10      737.10      696.28     19.78 o
   2   4  10      542.57      549.14     20.59 o
   3   4  10        8.68        6.52      8.12 o
   4   4  10      315.13      340.72     45.71 o
   5   4  10        9.80       18.76     13.70 o
   6   4  10      257.39      273.04     38.77 o
 -11   5  10      173.41      185.97     27.15 o
 -10   5  10      198.38      224.73     28.33 o
  -9   5  10      807.12      784.83     28.37 o
  -8   5  10       33.76       61.40     17.84 o
  -7   5  10     4201.09     4065.20     68.39 o
  -6   5  10      333.47      303.54     16.61 o
  -5   5  10      524.56      552.11     20.30 o
  -4   5  10     1749.22     1671.08     36.69 o
  -3   5  10       31.73       44.89     10.23 o
  -2   5  10       18.35       24.13      8.86 o
  -1   5  10     1160.79     1109.15     23.46 o
   0   5  10       23.35       14.83      8.85 o
   1   5  10      295.45      298.04     13.92 o
   2   5  10       28.77       39.69     12.61 o
   3   5  10       45.40       52.46     12.64 o
   4   5  10        0.03      -12.28     12.28 o
   5   5  10     1184.80     1185.87     35.64 o
   6   5  10       32.36       51.85     25.17 o
 -11   6  10      296.48      271.81     55.44 o
 -10   6  10       72.94       74.81     12.82 o
  -9   6  10      215.07      304.73     20.37 o
  -8   6  10     1121.22     1096.40     35.21 o
  -7   6  10       74.08       77.75     13.68 o
  -6   6  10     1678.80     1533.93     29.99 o
  -5   6  10       16.46       22.48     12.25 o
  -4   6  10     1354.82     1440.82     29.28 o
  -3   6  10      868.49      820.35     21.05 o
  -2   6  10      140.87      112.84     10.87 o
  -1   6  10      147.40      146.90     12.13 o
   0   6  10     1141.41     1093.46     27.24 o
   1   6  10      574.25      571.14     19.50 o
   2   6  10       90.75       85.02     10.52 o
   3   6  10       42.31       30.90     16.00 o
   4   6  10      771.09      708.87     29.33 o
   5   6  10      195.45      240.07     19.22 o
   6   6  10      943.17     1043.48     50.33 o
 -11   7  10      144.62      176.26     27.28 o
 -10   7  10      327.60      322.79     21.41 o
  -9   7  10      371.58      361.10     26.96 o
  -8   7  10      205.62      213.45     18.91 o
  -7   7  10     3210.09     3149.14     57.46 o
  -6   7  10       90.04      115.58     10.83 o
  -5   7  10      422.85      476.59     19.18 o
  -4   7  10     3356.87     3239.56     55.04 o
  -3   7  10      346.59      380.96     15.16 o
  -2   7  10      570.33      542.92     17.38 o
  -1   7  10      363.51      389.97     21.32 o
   0   7  10        8.41       13.93     11.09 o
   1   7  10        7.17       10.55     10.42 o
   2   7  10        5.17        6.80      8.18 o
   3   7  10      210.09      197.42     25.04 o
   4   7  10        3.06        0.19     13.61 o
   5   7  10      802.66      790.69     57.66 o
   6   7  10        0.89        4.14     12.96 o
 -10   8  10      166.58      202.60     18.00 o
  -9   8  10       65.63       50.95     15.30 o
  -8   8  10     1505.89     1311.13     34.88 o
  -7   8  10       43.79       58.61     13.94 o
  -6   8  10     1108.67     1146.97     25.84 o
  -5   8  10      560.18      568.22     20.38 o
  -4   8  10      444.97      444.22     26.71 o
  -3   8  10     2996.86     2855.94     42.19 o
  -2   8  10       35.63       37.92      9.52 o
  -1   8  10       32.76       37.82      9.51 o
   0   8  10      328.50      378.03     31.62 o
   1   8  10      890.80      817.76     24.61 o
   2   8  10      524.02      547.73     26.27 o
   3   8  10      200.18      201.08     17.55 o
   4   8  10      707.83      706.39     40.49 o
   5   8  10      203.68      200.72     20.27 o
   6   8  10     1521.71     1535.53     41.68 o
 -10   9  10      449.78      409.66     22.84 o
  -9   9  10      205.88      239.09     20.11 o
  -8   9  10        3.36        3.53     12.84 o
  -7   9  10      658.10      703.87     26.56 o
  -6   9  10       38.51       29.39     14.49 o
  -5   9  10     2257.84     2320.27     42.59 o
  -4   9  10     3316.83     3097.91     53.22 o
  -3   9  10        6.77       21.94      9.19 o
  -2   9  10      284.33      296.68     14.16 o
  -1   9  10       30.64       47.94      9.79 o
   0   9  10      341.41      383.50     24.01 o
   1   9  10     1235.09     1321.00     30.66 o
   2   9  10       90.39       93.21     22.13 o
   3   9  10      820.39      777.49     28.04 o
   4   9  10        8.26        0.57     12.48 o
   5   9  10      599.20      608.18     35.10 o
   6   9  10        2.00       -1.36     14.19 o
 -10  10  10      118.23      112.54     20.43 o
  -9  10  10      194.98      231.89     20.35 o
  -8  10  10      745.66      821.44     28.72 o
  -7  10  10      163.17      175.25     19.19 o
  -6  10  10     1348.69     1281.85     38.32 o
  -5  10  10     1282.14     1234.73     28.61 o
  -4  10  10      918.68      948.12     26.50 o
  -3  10  10     5612.16     5495.09     69.72 o
  -2  10  10       38.06       47.24      9.92 o
  -1  10  10       48.20       40.46     10.46 o
   0  10  10      243.40      255.50     22.78 o
   1  10  10     1007.37      980.88     25.50 o
   2  10  10      683.45      666.04     28.44 o
   3  10  10        2.20       28.37     14.91 o
   4  10  10      780.96      766.15     28.28 o
   5  10  10      114.37      101.44     18.23 o
   6  10  10      255.71      268.77     21.77 o
 -10  11  10      435.45      504.24     26.01 o
  -9  11  10        6.87       10.68     14.64 o
  -8  11  10        0.77        5.38     15.22 o
  -7  11  10        5.61      -17.77     20.82 o
  -6  11  10       71.90       49.44     15.01 o
  -5  11  10      178.27      166.69     14.33 o
  -4  11  10      981.88      957.00     26.78 o
  -3  11  10        5.86       26.37     10.42 o
  -2  11  10     3008.98     3013.81     44.24 o
  -1  11  10       32.09       31.40     10.56 o
   0  11  10     1297.07     1221.38     30.86 o
   1  11  10      235.87      219.97     12.23 o
   2  11  10      609.88      593.99     66.25 o
   3  11  10     1465.88     1479.30     50.13 o
   4  11  10       55.43       28.57     17.64 o
   5  11  10      413.06      483.96     36.47 o
   6  11  10       13.71       19.52     16.16 o
 -10  12  10       78.48       92.73     18.01 o
  -9  12  10        8.90        9.98     15.36 o
  -8  12  10      179.62      168.08     19.78 o
  -7  12  10      147.15      140.59     19.19 o
  -6  12  10      891.04      980.87     34.73 o
  -5  12  10      742.90      771.11     30.61 o
  -4  12  10      110.87      107.49     12.81 o
  -3  12  10     1001.30      984.48     25.27 o
  -2  12  10       69.96       86.65     10.93 o
  -1  12  10     2088.57     2177.98     58.52 o
   0  12  10      491.46      435.50     18.85 o
   1  12  10      200.77      268.40     20.79 o
   2  12  10      223.90      226.19     20.67 o
   3  12  10       44.92       43.64     16.22 o
   4  12  10      314.12      338.49     23.52 o
   5  12  10       71.29       67.22     21.30 o
  -9  13  10        1.76       12.59     19.16 o
  -8  13  10        9.73       16.25     15.29 o
  -7  13  10       36.91       45.18     16.06 o
  -6  13  10       77.70      100.58     17.37 o
  -5  13  10      152.49      191.38     18.98 o
  -4  13  10      786.99      748.61     23.06 o
  -3  13  10       73.35      101.97     12.06 o
  -2  13  10     2116.37     2116.85     42.85 o
  -1  13  10      106.47      145.46     13.24 o
   0  13  10     3347.33     3131.65     53.26 o
   1  13  10       77.45       54.46     15.67 o
   2  13  10     1046.96      973.55     39.09 o
   3  13  10      536.62      559.22     28.01 o
   4  13  10      113.01       74.32     28.82 o
   5  13  10      276.55      316.86     23.94 o
  -9  14  10        6.89       11.50     17.49 o
  -8  14  10        9.06       13.60     18.60 o
  -7  14  10       91.40       51.17     16.54 o
  -6  14  10      175.59      187.38     32.46 o
  -5  14  10       71.58       51.28     15.42 o
  -4  14  10       26.49       28.19      9.42 o
  -3  14  10      572.05      592.00     19.90 o
  -2  14  10       54.11       49.45     15.51 o
  -1  14  10      978.80      969.18     25.16 o
   0  14  10      242.69      221.08     13.79 o
   1  14  10     1804.22     1848.13     48.37 o
   2  14  10      105.35       93.31     17.52 o
   3  14  10        4.78      -14.01     14.49 o
   4  14  10        4.78       -7.57     15.95 o
   5  14  10      172.46      213.16     35.81 o
  -9  15  10        0.56      -10.44     15.61 o
  -8  15  10        8.52       -1.20     16.43 o
  -7  15  10      898.99      993.78     36.22 o
  -6  15  10      157.45      124.38     18.71 o
  -5  15  10      356.18      357.36     23.56 o
  -4  15  10     1110.47     1055.80     23.82 o
  -3  15  10        6.09       10.07     10.13 o
  -2  15  10     2264.58     2337.29     45.47 o
  -1  15  10       75.58      101.97     12.30 o
   0  15  10     1172.88     1128.14     37.72 o
   1  15  10        7.26       24.40     15.58 o
   2  15  10      626.06      598.20     38.38 o
   3  15  10       76.95       81.60     18.04 o
   4  15  10       78.33       63.78     20.24 o
   5  15  10        9.36      -15.78     15.78 o
  -9  16  10      156.45      150.24     20.19 o
  -8  16  10       39.21       58.86     17.66 o
  -7  16  10       33.86       30.73     16.96 o
  -6  16  10       93.47      123.98     18.71 o
  -5  16  10      176.25      186.57     20.27 o
  -4  16  10      443.53      524.12     23.93 o
  -3  16  10     1333.30     1334.01     32.27 o
  -2  16  10       21.84       18.27     11.67 o
  -1  16  10     1488.08     1555.41     31.78 o
   0  16  10        0.81       -9.34     14.28 o
   1  16  10      774.75      752.01     31.51 o
   2  16  10      166.53      167.62     22.70 o
   3  16  10       55.73       70.11     17.77 o
   4  16  10       53.23       87.50     18.46 o
  -8  17  10        3.40       11.72     16.40 o
  -7  17  10       88.61      129.81     19.49 o
  -6  17  10        3.57       -9.37     14.91 o
  -5  17  10      133.80      138.12     30.95 o
  -4  17  10      935.64      961.82     31.15 o
  -3  17  10       37.70       32.12     11.11 o
  -2  17  10      566.58      545.86     21.61 o
  -1  17  10       21.86        9.44     10.86 o
   0  17  10     1464.69     1462.37     42.95 o
   1  17  10       14.17       15.10     15.45 o
   2  17  10      302.34      321.69     23.69 o
   3  17  10       86.30       53.72     21.01 o
   4  17  10        8.75        7.46     16.88 o
  -8  18  10      134.57      169.02     39.84 o
  -7  18  10       75.45       60.76     18.03 o
  -6  18  10       23.33       41.93     17.15 o
  -5  18  10      180.86      138.45     19.47 o
  -4  18  10       68.77       66.59     15.37 o
  -3  18  10     1071.58     1164.39     50.66 o
  -2  18  10       38.59       37.51     11.96 o
  -1  18  10     1357.44     1277.64     29.40 o
   0  18  10        3.62       -1.80     13.80 o
   1  18  10      605.29      655.66     37.66 o
   2  18  10       31.79       41.06     17.52 o
   3  18  10       14.64        0.11     16.74 o
  -7  19  10       53.63       31.25     20.69 o
  -6  19  10       17.41       15.82     22.09 o
  -5  19  10       65.13       59.29     17.56 o
  -4  19  10       34.05       40.68     16.96 o
  -3  19  10       74.98       79.74     17.34 o
  -2  19  10     1102.86     1128.40     62.74 o
  -1  19  10       30.10       45.24     19.16 o
   0  19  10      662.45      688.57     29.16 o
   1  19  10       17.98       41.66     16.36 o
   2  19  10      190.34      185.24     22.11 o
   3  19  10       52.95       97.80     20.15 o
  -7  20  10        4.70      -12.78     16.62 o
  -6  20  10        3.09       28.80     17.00 o
  -5  20  10      123.63      126.67     20.81 o
  -4  20  10       12.22       14.99     16.39 o
  -3  20  10     1139.78     1235.29     39.54 o
  -2  20  10       37.09       48.59     11.73 o
  -1  20  10     1451.96     1460.06     43.67 o
   0  20  10       95.63       86.38     19.07 o
   1  20  10      278.42      249.34     24.78 o
   2  20  10      353.05      460.02     27.84 o
  -6  21  10      161.61      142.38     20.56 o
  -5  21  10      222.85      235.46     22.64 o
  -4  21  10      566.59      593.47     30.16 o
  -3  21  10        7.73       14.11     15.83 o
  -2  21  10      643.23      664.71     20.98 o
  -1  21  10        7.36       -0.15     15.26 o
   0  21  10       40.00       50.19     16.23 o
   1  21  10        1.62      -15.47     15.47 o
   2  21  10       78.75      104.08     21.00 o
  -5  22  10       71.30       72.35     18.71 o
  -4  22  10        7.50       16.25     16.94 o
  -3  22  10      560.68      578.46     48.52 o
  -2  22  10       33.32       40.47     23.57 o
  -1  22  10      880.55      868.82     30.50 o
   0  22  10        7.85       20.82     15.62 o
   1  22  10     1052.24     1157.48     48.03 o
  -4  23  10      858.69      965.96     45.17 o
  -3  23  10        7.51       16.71     13.96 o
  -2  23  10      438.50      425.51     31.39 o
  -1  23  10       39.78       37.87     14.86 o
   0  23  10      164.46      175.22     19.69 o
  -3  24  10      637.43      568.68     61.22 o
  -2  24  10        0.40      -14.21     19.30 o
  -9   0  11       51.84       72.11     31.97 o
  -7   0  11      937.29      963.51     59.86 o
  -5   0  11     1313.80     1273.60     38.24 o
  -3   0  11     8977.38     9121.00    177.69 o
  -1   0  11     3759.78     3637.89     86.56 o
   1   0  11        2.90       16.31     14.20 o
   3   0  11     1233.52     1269.33     43.78 o
   5   0  11      738.98      684.33     60.54 o
 -10   1  11       34.08       54.66     24.29 o
  -9   1  11      177.57      189.31     27.65 o
  -8   1  11      285.49      325.53     15.29 o
  -7   1  11        5.34       11.56      9.63 o
  -6   1  11     1172.33     1164.97     24.87 o
  -5   1  11        0.10        5.82      8.41 o
  -4   1  11     2055.36     2125.10     38.92 o
  -3   1  11     1269.94     1330.46     33.39 o
  -2   1  11     1042.79      983.24     28.72 o
  -1   1  11       21.28       15.32     10.71 o
   0   1  11      198.99      215.42     13.75 o
   1   1  11       38.54       53.37     10.80 o
   2   1  11      193.15      196.80     17.87 o
   3   1  11      291.09      266.36     15.87 o
   4   1  11      248.70      262.71     18.03 o
   5   1  11        3.09        0.68     21.65 o
 -10   2  11       66.81       62.02     24.26 o
  -9   2  11       89.01       66.61     12.59 o
  -8   2  11      298.35      293.94     12.56 o
  -7   2  11      356.58      371.22     17.65 o
  -6   2  11       37.13       34.74     10.90 o
  -5   2  11     1887.80     1990.69     31.54 o
  -4   2  11        0.02        2.68      9.30 o
  -3   2  11     5205.79     5115.90     69.99 o
  -2   2  11      192.68      190.43     13.80 o
  -1   2  11      631.04      647.67     21.50 o
   0   2  11      326.19      316.38     14.08 o
   1   2  11        8.23       -0.30      9.31 o
   2   2  11       34.14       31.79     12.14 o
   3   2  11      899.30      838.28     24.79 o
   4   2  11       11.95        2.82     13.21 o
   5   2  11       20.61       -3.76     21.63 o
 -10   3  11       34.13       64.70     24.04 o
  -9   3  11      224.62      234.60     18.26 o
  -8   3  11      483.34      427.55     19.21 o
  -7   3  11       39.01       69.82     12.19 o
  -6   3  11      305.90      335.21     16.58 o
  -5   3  11       42.27       23.26     10.71 o
  -4   3  11     3231.20     3087.71     44.61 o
  -3   3  11      569.79      568.51     21.51 o
  -2   3  11     1333.03     1388.94     30.01 o
  -1   3  11        7.48       -8.70      8.70 o
   0   3  11       61.27       62.08     10.88 o
   1   3  11      387.99      393.40     22.31 o
   2   3  11      216.77      264.29     14.20 o
   3   3  11      555.20      533.67     25.63 o
   4   3  11       58.54       64.82     18.71 o
   5   3  11       85.63       95.37     25.49 o
 -10   4  11        7.20       16.35     22.81 o
  -9   4  11      102.20      121.27     13.32 o
  -8   4  11      230.67      256.36     20.80 o
  -7   4  11      406.86      418.70     16.90 o
  -6   4  11      827.43      813.90     47.31 o
  -5   4  11     1481.85     1491.54     35.11 o
  -4   4  11       63.39       74.53     11.90 o
  -3   4  11     1022.80     1107.21     28.82 o
  -2   4  11       59.95       70.68     12.58 o
  -1   4  11      366.79      406.56     16.27 o
   0   4  11     1053.35     1119.97     25.38 o
   1   4  11      302.02      303.23     15.27 o
   2   4  11      282.39      299.72     14.54 o
   3   4  11       64.00       47.10     15.83 o
   4   4  11        9.48      -13.02     13.02 o
   5   4  11      120.49      107.24     26.88 o
 -10   5  11        1.12        1.26     21.15 o
  -9   5  11      167.66      168.96     16.89 o
  -8   5  11      793.79      760.44     30.70 o
  -7   5  11      236.17      220.25     12.78 o
  -6   5  11      818.24      834.45     25.81 o
  -5   5  11       30.61       20.30     21.70 o
  -4   5  11     1771.77     1845.01     35.75 o
  -3   5  11      146.95      147.32     13.61 o
  -2   5  11     1951.97     2013.80     37.99 o
  -1   5  11      366.36      386.04     17.60 o
   0   5  11        6.53       12.38     11.66 o
   1   5  11     1055.13      933.66     28.06 o
   2   5  11        0.35       -9.30      9.54 o
   3   5  11       69.59       68.04     16.92 o
   4   5  11      301.73      343.79     25.40 o
   5   5  11       51.61       58.21     21.74 o
 -10   6  11      342.42      376.95     31.61 o
  -9   6  11        3.25       15.87     18.06 o
  -8   6  11      465.16      516.75     27.08 o
  -7   6  11     1206.60     1269.63     35.35 o
  -6   6  11       36.52       52.92     11.89 o
  -5   6  11     1000.31      939.13     27.64 o
  -4   6  11       70.00       91.84     12.16 o
  -3   6  11      742.38      776.42     23.46 o
  -2   6  11       83.41       95.23     12.43 o
  -1   6  11       16.53        8.84     10.62 o
   0   6  11      118.58      114.21     14.81 o
   1   6  11       17.20       11.43     11.85 o
   2   6  11      545.83      579.96     20.77 o
   3   6  11      144.07      138.76     19.21 o
   4   6  11      107.81      116.13     18.26 o
   5   6  11      442.22      440.77     24.36 o
 -10   7  11       46.98       41.44     15.14 o
  -9   7  11      153.96      172.47     19.17 o
  -8   7  11       81.81       82.03     17.74 o
  -7   7  11     1408.38     1427.87     42.00 o
  -6   7  11      767.09      768.63     30.14 o
  -5   7  11        2.16        1.00     10.67 o
  -4   7  11     2110.70     2094.17     42.77 o
  -3   7  11      104.63       77.66     11.91 o
  -2   7  11     2065.28     2054.78     41.95 o
  -1   7  11     1382.75     1394.06     30.96 o
   0   7  11      100.01      102.91     14.92 o
   1   7  11      822.60      794.45     25.72 o
   2   7  11      268.13      261.37     21.55 o
   3   7  11      240.18      247.56     19.26 o
   4   7  11      438.40      422.52     25.89 o
   5   7  11       22.83       12.52     15.64 o
  -9   8  11      163.04      202.79     50.04 o
  -8   8  11      484.34      534.98     31.21 o
  -7   8  11      633.28      641.05     29.12 o
  -6   8  11        1.84        8.43     10.00 o
  -5   8  11      558.05      576.52     22.46 o
  -4   8  11       83.63       53.35     12.84 o
  -3   8  11      154.74      175.26     13.98 o
  -2   8  11       30.83       35.13     10.52 o
  -1   8  11       46.88       45.00     14.36 o
   0   8  11      440.99      459.75     20.94 o
   1   8  11      119.66      130.43     14.06 o
   2   8  11      621.69      592.13     34.71 o
   3   8  11      312.27      281.03     22.69 o
   4   8  11       63.44       49.69     17.19 o
   5   8  11      226.52      222.40     22.07 o
  -9   9  11      348.75      370.50     24.78 o
  -8   9  11       75.44       75.82     17.72 o
  -7   9  11      764.15      791.22     32.33 o
  -6   9  11      587.99      611.99     19.42 o
  -5   9  11       12.84       20.32     11.33 o
  -4   9  11      934.20      879.04     27.02 o
  -3   9  11       81.71       97.60     12.60 o
  -2   9  11      225.34      265.07     14.81 o
  -1   9  11      360.73      290.13     18.37 o
   0   9  11       49.42       38.85     12.88 o
   1   9  11      655.17      719.54     31.71 o
   2   9  11       36.76       37.86     16.32 o
   3   9  11      152.88      165.78     20.20 o
   4   9  11      149.87      174.01     24.98 o
   5   9  11       22.48       29.58     33.67 o
  -9  10  11       40.92       95.99     23.47 o
  -8  10  11      342.01      305.73     24.60 o
  -7  10  11      150.00      126.49     18.86 o
  -6  10  11      203.19      246.91     21.45 o
  -5  10  11      180.09      199.30     14.99 o
  -4  10  11      264.59      280.02     17.48 o
  -3  10  11      378.75      353.19     22.26 o
  -2  10  11      422.64      428.39     17.12 o
  -1  10  11      119.57      134.59     15.15 o
   0  10  11     1420.10     1327.60     33.10 o
   1  10  11       24.62       27.20     10.55 o
   2  10  11      421.78      456.71     26.33 o
   3  10  11       26.85       41.92     16.74 o
   4  10  11      212.21      253.61     29.05 o
  -9  11  11      520.07      529.41     28.98 o
  -8  11  11      143.71      136.21     19.69 o
  -7  11  11      177.57      152.91     19.82 o
  -6  11  11      243.71      231.69     22.83 o
  -5  11  11        0.92       -5.92     10.11 o
  -4  11  11      258.55      291.91     17.57 o
  -3  11  11      180.19      184.71     14.40 o
  -2  11  11      200.74      244.12     14.50 o
  -1  11  11      116.03      127.76     15.07 o
   0  11  11       35.75       44.25     12.41 o
   1  11  11     1071.16     1072.17     43.43 o
   2  11  11       14.46       -5.03     15.29 o
   3  11  11      329.49      374.46     26.53 o
   4  11  11      295.99      268.48     23.48 o
  -9  12  11       26.56       18.62     17.07 o
  -8  12  11      204.18      208.51     21.94 o
  -7  12  11       44.69       87.90     18.29 o
  -6  12  11      576.25      549.36     29.11 o
  -5  12  11      394.52      346.37     16.97 o
  -4  12  11      416.23      439.34     19.99 o
  -3  12  11     1376.65     1446.97     32.16 o
  -2  12  11      605.35      624.58     22.17 o
  -1  12  11      482.13      468.67     21.30 o
   0  12  11     2303.11     2213.61     45.04 o
   1  12  11        0.46       -8.23     17.65 o
   2  12  11      321.82      324.44     24.05 o
   3  12  11       34.16       23.40     16.96 o
   4  12  11      159.23      227.98     34.50 o
  -8  13  11       80.57       92.37     21.77 o
  -7  13  11      783.90      810.20     33.79 o
  -6  13  11      280.32      332.57     31.92 o
  -5  13  11       46.15       45.38     16.54 o
  -4  13  11       89.15       89.13     13.68 o
  -3  13  11      199.91      201.27     14.95 o
  -2  13  11      112.74      121.31     13.53 o
  -1  13  11     1413.07     1339.82     53.90 o
   0  13  11       49.92       62.33     11.89 o
   1  13  11     1099.40     1092.27     38.37 o
   2  13  11       37.14       37.14     16.98 o
   3  13  11      419.03      442.49     34.71 o
   4  13  11      337.51      337.49     25.63 o
  -8  14  11      408.44      445.94     40.66 o
  -7  14  11       12.81       45.80     17.77 o
  -6  14  11      438.57      444.64     39.55 o
  -5  14  11      543.42      672.60     30.96 o
  -4  14  11        0.36      -13.75     13.75 o
  -3  14  11        2.10       -6.40     10.81 o
  -2  14  11      147.84      155.11     16.10 o
  -1  14  11      174.93      248.52     17.15 o
   0  14  11     1835.79     1878.21     74.22 o
   1  14  11       89.29       56.16     17.88 o
   2  14  11      783.50      801.19     34.20 o
   3  14  11       76.40       88.75     19.61 o
  -8  15  11        0.58       10.39     17.22 o
  -7  15  11      113.41      121.98     20.32 o
  -6  15  11       21.65       28.12     16.89 o
  -5  15  11       70.30       81.05     18.90 o
  -4  15  11      105.84      118.32     13.93 o
  -3  15  11      407.98      515.81     31.37 o
  -2  15  11      184.73      204.05     21.80 o
  -1  15  11      202.94      175.84     15.72 o
   0  15  11      270.43      289.78     23.64 o
   1  15  11     1560.49     1515.29     45.65 o
   2  15  11      150.68      162.06     33.07 o
   3  15  11      143.17      127.26     21.31 o
  -7  16  11        0.74       24.57     17.54 o
  -6  16  11       97.21       95.89     33.68 o
  -5  16  11      171.70      136.29     31.80 o
  -4  16  11       48.97       73.36     18.15 o
  -3  16  11       23.53       46.79     13.02 o
  -2  16  11      401.75      378.44     27.00 o
  -1  16  11       55.16       99.31     12.72 o
   0  16  11      350.36      419.06     26.48 o
   1  16  11       29.39        7.26     16.89 o
   2  16  11     1983.04     2099.74     55.39 o
   3  16  11      115.27      128.52     25.97 o
  -7  17  11      288.15      277.64     24.70 o
  -6  17  11       11.91       28.65     19.90 o
  -5  17  11       17.50       20.43     16.71 o
  -4  17  11       86.53       52.40     17.15 o
  -3  17  11       18.33        9.91     12.26 o
  -2  17  11        0.88        5.30     12.38 o
  -1  17  11      863.79      941.89     37.24 o
   0  17  11       38.78       69.86     18.51 o
   1  17  11      290.30      315.95     27.98 o
   2  17  11       92.93      123.02     20.46 o
  -6  18  11      111.59       48.30     18.84 o
  -5  18  11      121.35      226.28     22.95 o
  -4  18  11        0.76       -1.97     15.91 o
  -3  18  11      119.42      132.13     14.32 o
  -2  18  11     1022.56      987.10     29.06 o
  -1  18  11       14.70       19.98     17.23 o
   0  18  11     1143.85     1263.57     44.66 o
   1  18  11       75.40      119.01     20.89 o
  -6  19  11        0.25      -18.79     20.89 o
  -5  19  11      193.23      216.73     23.04 o
  -4  19  11      130.10      171.40     25.66 o
  -3  19  11      179.64      178.83     27.56 o
  -2  19  11       18.36        0.02     11.80 o
  -1  19  11      773.68      959.41     63.43 o
   0  19  11        0.49       -7.52     16.41 o
   1  19  11      597.26      681.95     33.32 o
  -5  20  11       56.50       60.70     18.91 o
  -4  20  11      113.05      135.71     24.27 o
  -3  20  11        5.99        0.94     16.24 o
  -2  20  11      427.48      483.87     29.13 o
  -1  20  11       38.28       27.85     16.97 o
   0  20  11      356.69      361.43     32.18 o
  -3  21  11       91.07       54.97     17.74 o
  -2  21  11       36.28       51.87     16.07 o
  -1  21  11      765.11      840.78     67.34 o
  -8   0  12       25.00       46.36     29.59 o
  -6   0  12       61.43       29.22     12.89 o
  -4   0  12      779.63      755.77     44.56 o
  -2   0  12     3279.86     3247.56     82.72 o
   0   0  12      448.12      450.63     84.35 o
   2   0  12     1362.64     1355.54     79.59 o
   4   0  12     1001.11      867.31     68.02 o
  -9   1  12       65.59       22.09     35.03 o
  -8   1  12        2.26       14.05     11.40 o
  -7   1  12      175.00      224.25     23.31 o
  -6   1  12      121.14      144.23     12.71 o
  -5   1  12      252.78      219.17     13.85 o
  -4   1  12       48.50       41.63     11.80 o
  -3   1  12     2244.42     2269.44     41.41 o
  -2   1  12       35.30       51.83     14.19 o
  -1   1  12     1576.51     1512.25     37.56 o
   0   1  12       12.74       -4.95     11.67 o
   1   1  12     1123.93     1104.75     27.01 o
   2   1  12       39.63       53.33     14.26 o
   3   1  12        1.42        6.27     11.28 o
   4   1  12        0.17       -7.19     21.40 o
  -9   2  12       14.32       31.57     16.29 o
  -8   2  12       17.20       27.27     11.07 o
  -7   2  12        0.55        6.53     10.34 o
  -6   2  12      234.44      265.93     17.89 o
  -5   2  12       24.33       22.92     11.40 o
  -4   2  12     1109.63     1001.39     26.58 o
  -3   2  12      154.12      160.03     14.75 o
  -2   2  12     1013.42     1093.07     28.20 o
  -1   2  12       78.83       70.64     14.36 o
   0   2  12      758.97      826.75     33.31 o
   1   2  12      871.39      829.60     25.82 o
   2   2  12      760.00      775.46     26.92 o
   3   2  12       92.73       95.56     26.51 o
   4   2  12       19.02       25.14     13.87 o
  -9   3  12      411.02      438.85     23.97 o
  -8   3  12      147.22      150.33     15.63 o
  -7   3  12      136.38      137.47     14.83 o
  -6   3  12      220.28      193.28     16.37 o
  -5   3  12      199.55      199.43     15.22 o
  -4   3  12        9.04       29.67     13.01 o
  -3   3  12     2305.00     2293.99     41.53 o
  -2   3  12       11.82        4.22     11.26 o
  -1   3  12     1370.29     1420.23     38.56 o
   0   3  12       29.47       -0.31     10.60 o
   1   3  12     2735.96     2714.67     47.30 o
   2   3  12        3.68       18.76     12.45 o
   3   3  12       85.18      108.09     22.62 o
   4   3  12       11.95        5.93     23.36 o
  -9   4  12      117.70      107.48     18.12 o
  -8   4  12       48.90       47.41     16.95 o
  -7   4  12       16.38       18.27     11.88 o
  -6   4  12       43.20       41.76     13.28 o
  -5   4  12       44.35       29.41     13.30 o
  -4   4  12      904.51      919.77     33.16 o
  -3   4  12      195.33      215.68     17.35 o
  -2   4  12      821.89      836.34     28.01 o
  -1   4  12        9.08       -1.10     10.47 o
   0   4  12      853.17      873.75     30.44 o
   1   4  12      591.69      530.80     27.20 o
   2   4  12      593.97      639.00     23.50 o
   3   4  12      308.43      294.81     24.02 o
   4   4  12       21.74        7.90     15.66 o
  -9   5  12      181.75      152.70     15.63 o
  -8   5  12        3.52      -15.06     15.06 o
  -7   5  12       69.02       67.20     12.27 o
  -6   5  12      197.05      215.44     16.63 o
  -5   5  12       62.91       88.55     14.56 o
  -4   5  12      119.29      152.03     23.03 o
  -3   5  12     1760.05     1791.27     40.62 o
  -2   5  12       10.14       31.27     13.81 o
  -1   5  12      729.74      750.70     24.62 o
   0   5  12      320.66      326.98     20.34 o
   1   5  12      452.32      445.54     21.55 o
   2   5  12       24.61       26.52     11.97 o
   3   5  12      137.53      139.04     20.62 o
  -9   6  12      417.67      454.31     26.44 o
  -8   6  12        9.66       26.23     19.44 o
  -7   6  12      109.86      125.15     19.00 o
  -6   6  12      106.99       96.76     14.18 o
  -5   6  12      257.75      283.69     18.47 o
  -4   6  12      357.24      358.07     18.19 o
  -3   6  12      209.64      191.28     17.12 o
  -2   6  12     1631.88     1596.09     38.24 o
  -1   6  12       23.77       27.03     12.30 o
   0   6  12      647.44      655.89     25.69 o
   1   6  12       87.25      105.50     14.90 o
   2   6  12      126.70      100.44     19.24 o
   3   6  12       89.61      119.91     23.63 o
  -8   7  12        7.95       42.64     17.61 o
  -7   7  12        3.64       11.20     23.00 o
  -6   7  12      446.37      430.70     20.02 o
  -5   7  12       31.40       12.95     12.65 o
  -4   7  12      108.33      150.42     15.57 o
  -3   7  12      414.87      457.00     22.88 o
  -2   7  12      181.16      173.32     16.84 o
  -1   7  12      256.23      266.66     16.79 o
   0   7  12      638.94      625.59     25.36 o
   1   7  12       15.79       34.50     13.18 o
   2   7  12      260.15      272.86     23.37 o
   3   7  12       74.42       88.96     23.33 o
  -8   8  12       53.17       41.86     17.88 o
  -7   8  12      798.29      674.82     32.03 o
  -6   8  12      102.72      129.03     14.51 o
  -5   8  12      414.73      483.85     21.50 o
  -4   8  12       28.42       14.98     12.64 o
  -3   8  12      230.87      227.90     17.59 o
  -2   8  12     2748.72     2739.41     52.53 o
  -1   8  12       51.15       38.01     18.29 o
   0   8  12      369.20      389.42     20.93 o
   1   8  12      137.09      130.15     14.55 o
   2   8  12      249.92      245.88     23.48 o
   3   8  12      136.12      149.88     22.55 o
  -8   9  12       45.99       88.56     19.32 o
  -7   9  12       70.95       77.07     18.55 o
  -6   9  12      415.12      394.25     18.73 o
  -5   9  12       58.01       96.35     14.64 o
  -4   9  12        4.27      -11.82     11.82 o
  -3   9  12      326.36      317.55     22.66 o
  -2   9  12      209.69      186.99     15.77 o
  -1   9  12      653.84      721.61     27.04 o
   0   9  12       88.74       63.39     14.39 o
   1   9  12        3.70       -0.26     11.49 o
   2   9  12      308.20      266.39     23.94 o
   3   9  12      209.84      233.59     23.31 o
  -8  10  12       18.18       20.52     17.88 o
  -7  10  12      781.75      757.00     40.22 o
  -6  10  12       14.69       41.05     18.03 o
  -5  10  12     1469.79     1487.03     35.66 o
  -4  10  12       59.50       82.21     14.30 o
  -3  10  12       94.55       90.49     13.52 o
  -2  10  12     2036.73     2027.16     54.56 o
  -1  10  12       25.37       16.16     13.60 o
   0  10  12      681.84      685.73     25.35 o
   1  10  12      636.84      599.78     30.85 o
   2  10  12        9.07       14.55     21.55 o
   3  10  12      286.68      317.99     45.92 o
  -7  11  12      217.10      252.49     27.07 o
  -6  11  12      509.63      579.88     30.74 o
  -5  11  12      100.71      126.40     14.75 o
  -4  11  12      318.73      314.14     27.20 o
  -3  11  12      183.53      216.01     17.87 o
  -2  11  12       46.05       34.12     14.26 o
  -1  11  12      754.31      729.76     27.02 o
   0  11  12       31.12       29.04     12.71 o
   1  11  12        2.40       -7.75     18.50 o
   2  11  12      379.32      402.59     27.62 o
  -7  12  12      278.00      299.95     25.12 o
  -6  12  12        0.65       12.67     24.79 o
  -5  12  12      472.51      482.32     33.88 o
  -4  12  12       69.28      110.01     15.12 o
  -3  12  12        2.51       17.73     13.60 o
  -2  12  12      490.96      453.99     23.74 o
  -1  12  12        4.30        7.95     13.54 o
   0  12  12       35.38        9.24     12.30 o
   1  12  12      297.52      300.72     32.54 o
   2  12  12       14.40       24.02     17.39 o
  -7  13  12      120.32      174.48     22.73 o
  -6  13  12     1427.59     1421.36     52.99 o
  -5  13  12        0.99      -11.49     16.19 o
  -4  13  12     1106.78     1198.01     43.79 o
  -3  13  12      311.86      339.88     25.16 o
  -2  13  12      107.15      139.73     16.50 o
  -1  13  12      897.64      874.64     28.76 o
   0  13  12      126.72      166.99     39.52 o
   1  13  12        2.70       -0.55     22.00 o
   2  13  12      465.73      498.82     36.51 o
  -6  14  12       62.06      145.19     21.59 o
  -5  14  12      312.41      335.35     25.42 o
  -4  14  12      120.32      176.18     16.28 o
  -3  14  12       17.67       16.21     15.31 o
  -2  14  12      382.26      427.53     24.52 o
  -1  14  12      112.50       97.47     21.21 o
   0  14  12        2.46       -0.50     16.78 o
   1  14  12      165.82      176.07     22.84 o
  -6  15  12     2162.42     2019.98     55.20 o
  -5  15  12      359.17      455.12     28.67 o
  -4  15  12      427.87      469.85     21.34 o
  -3  15  12      346.62      401.37     24.07 o
  -2  15  12      127.12      155.67     18.31 o
  -1  15  12      874.11      930.14     35.54 o
   0  15  12      700.69      683.10     33.13 o
   1  15  12        1.37       16.65     21.88 o
  -5  16  12      707.35      763.71     34.55 o
  -4  16  12       37.07       23.72     18.00 o
  -3  16  12      167.39      152.40     20.32 o
  -2  16  12       40.66       31.18     14.02 o
  -1  16  12       12.20       12.05     17.28 o
   0  16  12       11.37       -2.59     17.28 o
  -4  17  12      100.14      128.44     21.03 o
  -3  17  12        5.77        7.00     13.60 o
  -2  17  12        9.17       -6.63     13.34 o
  -1  17  12        1.94      -16.38     16.38 o
  -7   0  13        7.24       11.58     19.00 o
  -5   0  13       67.45       66.93     17.36 o
  -3   0  13        4.00      -14.00     15.31 o
  -1   0  13      187.13      164.24     26.21 o
   1   0  13     2035.96     2109.44     87.75 o
  -7   1  13        0.32       -6.28     14.26 o
  -6   1  13      419.52      397.88     20.34 o
  -5   1  13        6.34       13.63     11.16 o
  -4   1  13      244.85      262.52     17.07 o
  -3   1  13        2.54        9.09     12.42 o
  -2   1  13      110.61       67.86     14.25 o
  -1   1  13       80.71       98.24     19.42 o
   0   1  13     1398.35     1414.84     55.51 o
   1   1  13       34.61       26.87     13.61 o
   2   1  13      459.54      561.17     24.45 o
  -7   2  13       38.89       28.85     12.93 o
  -6   2  13        0.86        3.69     11.91 o
  -5   2  13       34.44       43.88     14.36 o
  -4   2  13       63.66       36.72     14.35 o
  -3   2  13       35.85       47.20     13.05 o
  -2   2  13        0.35      -11.83     11.83 o
  -1   2  13      644.14      609.68     23.41 o
   0   2  13       39.31       41.19     13.97 o
   1   2  13     1416.60     1461.91     34.53 o
   2   2  13        7.76       -0.35     14.56 o
  -7   3  13       14.24        0.05     11.30 o
  -6   3  13        4.12      -11.45     13.28 o
  -5   3  13        1.70        0.92     13.23 o
  -4   3  13       12.71        8.04     13.94 o
  -3   3  13      217.87      219.74     18.93 o
  -2   3  13      202.58      224.37     16.77 o
  -1   3  13       49.18       37.54     13.46 o
   0   3  13     1308.90     1313.35     67.75 o
   1   3  13        3.35        4.20     14.40 o
  -7   4  13      307.55      275.89     24.15 o
  -6   4  13        3.29      -13.25     13.25 o
  -5   4  13        1.00        5.73     13.55 o
  -4   4  13       42.01       28.17     14.22 o
  -3   4  13      286.91      303.98     20.46 o
  -2   4  13      120.00      133.70     26.71 o
  -1   4  13      557.98      602.63     26.06 o
   0   4  13        9.44      -10.57     14.24 o
   1   4  13     1330.27     1354.64     36.45 o
  -7   5  13      518.36      610.67     30.44 o
  -6   5  13        1.58      -13.30     13.30 o
  -5   5  13       32.61       41.76     16.59 o
  -4   5  13       75.86       89.97     18.95 o
  -3   5  13      669.77      683.98     27.39 o
  -2   5  13       64.40       59.74     20.03 o
  -1   5  13      150.35      217.52     28.96 o
   0   5  13      223.79      228.56     19.49 o
   1   5  13       69.74       79.28     15.73 o
  -7   6  13      640.52      621.00     37.02 o
  -6   6  13       80.82       97.04     15.70 o
  -5   6  13      238.79      300.62     20.59 o
  -4   6  13       54.11       37.08     15.02 o
  -3   6  13      244.65      231.49     19.20 o
  -2   6  13       51.46       36.79     14.98 o
  -1   6  13      575.97      529.75     24.74 o
   0   6  13       12.30       21.26     14.98 o
   1   6  13     1054.40     1185.66     33.44 o
  -6   7  13      252.23      321.15     19.85 o
  -5   7  13      332.71      369.94     21.27 o
  -4   7  13        0.39      -12.18     13.43 o
  -3   7  13     1061.27     1049.04     34.07 o
  -2   7  13       68.66       46.81     20.13 o
  -1   7  13      119.59      137.37     20.05 o
   0   7  13      726.14      739.03     28.28 o
   1   7  13        5.46       15.88     13.43 o
  -6   8  13       18.40       20.22     22.29 o
  -5   8  13        2.34       25.01     14.01 o
  -4   8  13      524.78      529.61     27.22 o
  -3   8  13       82.31       88.29     16.32 o
  -2   8  13      158.97      145.60     17.25 o
  -1   8  13      323.31      344.69     22.27 o
   0   8  13        1.26       15.82     14.51 o
   1   8  13      751.12      755.93     35.04 o
  -6   9  13      164.51      126.30     15.09 o
  -5   9  13      231.90      231.10     24.64 o
  -4   9  13       20.75       28.70     16.70 o
  -3   9  13      406.03      436.68     29.75 o
  -2   9  13      450.95      542.49     30.73 o
  -1   9  13       19.01       34.69     15.45 o
   0   9  13      869.78      858.25     29.41 o
  -5  10  13       69.14      111.61     15.95 o
  -4  10  13      767.93      780.94     31.62 o
  -3  10  13      283.61      353.48     21.29 o
  -2  10  13     1968.04     2212.31     74.84 o
  -1  10  13        3.85       30.97     15.36 o
   0  10  13       54.32       80.65     17.19 o
  -5  11  13       79.50       72.05     15.71 o
  -4  11  13        4.27       15.40     14.66 o
  -3  11  13      415.41      470.49     23.37 o
  -2  11  13      324.85      271.98     34.18 o
  -1  11  13        3.37       -8.31     15.22 o
  -4  12  13      776.04      835.66     29.47 o
  -3  12  13       29.57       22.73     16.26 o
  -2  12  13     1249.98     1284.94     56.91 o
  -1  12  13        8.99       -6.80     30.61 o
  -3   1  14        2.23      -12.06     12.06 o
  -3   2  14       32.56        5.42     21.48 o
 
